# Supplementary material for: Endogenous clock-mediated regulation of intracellular oxygen dynamics is essential for diazotrophic growth of unicellular cyanobacteria
Source: Nat Commun. 2024 May 2;15:3712. doi: 10.1038/s41467-024-48039-0 (PMC11065991; doi:10.1038/s41467-024-48039-0)
Supplement: Supplementary file 4 — Source Data [file 41467_2024_48039_MOESM4_ESM.xlsx]

## Sheet: Fig 1
time	WT	∆kaiA
0.083333	0.19769	0.180624
0.166667	0.20276	0.164306
0.25	0.20021	0.21069
0.333333	0.20671	0.2901
0.416667	0.45145	0.251656
0.5	0.17886	0.176782
0.583333	0.20718	0.197604
0.666667	0.19313	0.190686
0.75	0.19358	0.197616
0.833333	0.38456	0.182824
0.916667	0.18062	0.241808
1	0.18817	0.181356
1.08333	0.19906	0.175334
1.16667	0.21617	0.2171
1.25	0.18594	0.17798
1.33333	0.33691	0.277384
1.41667	0.19952	0.200616
1.5	0.19155	0.22981
1.58333	0.19177	0.219744
1.66667	0.19381	0.18438
1.75	0.33817	0.182412
1.83333	0.38036	0.274152
1.91667	0.20485	0.35409
2	0.39024	0.211152
2.08333	0.579	0.231972
2.16667	0.44291	0.235532
2.25	0.27769	0.268736
2.33333	0.21094	0.32821
2.41667	0.26951	0.313378
2.5	0.21905	0.200226
2.58333	0.42283	0.196704
2.66667	0.20555	0.202348
2.75	0.20695	0.251876
2.83333	0.29169	0.18385
2.91667	0.23348	0.207254
3	0.22074	0.188196
3.08333	0.20929	0.203838
3.16667	0.21379	0.217804
3.25	0.33754	0.205788
3.33333	0.21	0.218234
3.41667	0.20485	0.193668
3.5	0.21165	0.241012
3.58333	0.20555	0.217544
3.66667	0.39562	0.249808
3.75	0.41634	0.214704
3.83333	0.38952	0.252282
3.91667	0.22049	0.199694
4	0.21426	0.261086
4.08333	0.24533	0.245216
4.16667	0.22049	0.224562
4.25	0.21809	0.205168
4.33333	0.21474	0.251152
4.41667	0.2234	0.244276
4.5	0.43099	0.250376
4.58333	0.28688	0.229256
4.66667	0.23398	0.217018
4.75	0.22657	0.289932
4.83333	0.22535	0.261386
4.91667	0.27304	0.246856
5	0.22608	0.244276
5.08333	0.22755	0.218878
5.16667	0.22292	0.251852
5.25	0.45022	0.342408
5.33333	0.22977	0.221996
5.41667	0.23323	0.266536
5.5	0.24944	0.229222
5.58333	0.22462	0.285246
5.66667	0.23673	0.25141
5.75	0.23899	0.243758
5.83333	0.24152	0.235752
5.91667	0.2438	0.25559
6	0.28575	0.22998
6.08333	0.23573	0.283736
6.16667	0.25883	0.242606
6.25	0.24355	0.250554
6.33333	0.3091	0.27931
6.41667	0.23748	0.295534
6.5	0.33314	0.233494
6.58333	0.25673	0.28879
6.66667	0.24867	0.32223
6.75	0.25359	0.269604
6.83333	0.24636	0.24657
6.91667	0.38562	0.248336
7	0.25883	0.251474
7.08333	0.25281	0.351022
7.16667	0.26334	0.284968
7.25	0.37516	0.236334
7.33333	0.32754	0.260606
7.41667	0.26655	0.318276
7.5	0.36359	0.262904
7.58333	0.4413	0.274452
7.66667	0.32909	0.292828
7.75	0.26978	0.311324
7.83333	0.29597	0.3128
7.91667	0.33189	0.260896
8	0.33002	0.296316
8.08333	0.30762	0.303412
8.16667	0.29943	0.289794
8.25	0.34875	0.306976
8.33333	0.34295	0.284512
8.41667	0.36764	0.308684
8.5	0.27907	0.282566
8.58333	0.34039	0.303354
8.66667	0.28575	0.278378
8.75	0.34039	0.323056
8.83333	0.34231	0.338526
8.91667	0.31356	0.337196
9	0.30526	0.314854
9.08333	0.29311	0.300576
9.16667	0.29655	0.276786
9.25	0.40771	0.305704
9.33333	0.2954	0.305298
9.41667	0.40512	0.339412
9.5	0.3091	0.327982
9.58333	0.30468	0.314838
9.66667	0.43059	0.287884
9.75	0.30939	0.304272
9.83333	0.30585	0.300118
9.91667	0.32232	0.343452
10	0.40328	0.336032
10.0833	0.31177	0.31096
10.1667	0.43691	0.332884
10.25	0.31177	0.30169
10.3333	0.31898	0.341432
10.4167	0.40771	0.312802
10.5	0.33691	0.41224
10.5833	0.33596	0.321212
10.6667	0.33095	0.322946
10.75	0.33565	0.342326
10.8333	0.4213	0.334458
10.9167	0.34584	0.335836
11	0.36561	0.332404
11.0833	0.33002	0.333514
11.1667	0.5184	0.362664
11.25	0.38175	0.31646
11.3333	0.35397	0.364972
11.4167	0.3507	0.343782
11.5	0.56013	0.324864
11.5833	0.36561	0.34374
11.6667	0.44695	0.433662
11.75	0.37344	0.37044
11.8333	0.3881	0.367166
11.9167	0.38175	0.36274
12	0.46906	0.392356
12.0833	0.46185	0.37001
12.1667	0.40071	0.360262
12.25	0.39562	0.387034
12.3333	0.40217	0.375898
12.4167	0.4213	0.37797
12.5	0.39024	0.356178
12.5833	0.39346	0.359842
12.6667	0.38774	0.37863
12.75	0.39024	0.348616
12.8333	0.40254	0.415986
12.9167	0.39961	0.369718
13	0.3931	0.362366
13.0833	0.45558	0.39315
13.1667	0.45434	0.4166
13.25	0.46143	0.37614
13.3333	0.40697	0.390058
13.4167	0.4381	0.364602
13.5	0.4137	0.36895
13.5833	0.4425	0.399524
13.6667	0.44655	0.37486
13.75	0.48386	0.381762
13.8333	0.42515	0.427712
13.9167	0.45558	0.405756
14	0.42981	0.387578
14.0833	0.43256	0.431844
14.1667	0.43334	0.422612
14.25	0.45641	0.410844
14.3333	0.53203	0.42675
14.4167	0.53551	0.413052
14.5	0.44574	0.420474
14.5833	0.46311	0.42157
14.6667	0.46992	0.414048
14.75	0.55332	0.422676
14.8333	0.51316	0.43244
14.9167	0.52858	0.421316
15	0.4665	0.422036
15.0833	0.4928	0.444264
15.1667	0.46269	0.4406
15.25	0.47466	0.43726
15.3333	0.49598	0.444208
15.4167	0.5497	0.43387
15.5	0.56065	0.442252
15.5833	0.48741	0.46156
15.6667	0.51363	0.433696
15.75	0.49643	0.481378
15.8333	0.49918	0.452518
15.9167	0.49461	0.459444
16	0.54816	0.476986
16.0833	0.49643	0.445858
16.1667	0.5528	0.473872
16.25	0.50379	0.468834
16.3333	0.57298	0.515802
16.4167	0.52322	0.464004
16.5	0.51888	0.481846
16.5833	0.5649	0.481814
16.6667	0.52225	0.480302
16.75	0.57189	0.457744
16.8333	0.62919	0.467588
16.9167	0.5276	0.517724
17	0.53203	0.483282
17.0833	0.62734	0.484716
17.1667	0.61399	0.524002
17.25	0.57244	0.526422
17.3333	0.56973	0.502054
17.4167	0.60865	0.524182
17.5	0.5497	0.506118
17.5833	0.64687	0.511726
17.6667	0.63605	0.494216
17.75	0.65928	0.504664
17.8333	0.65664	0.505552
17.9167	0.66328	0.523966
18	0.7136	0.529404
18.0833	0.66731	0.536546
18.1667	0.6573	0.529108
18.25	0.6755	0.506848
18.3333	0.66128	0.510906
18.4167	0.71965	0.554624
18.5	0.71813	0.549302
18.5833	0.66799	0.55144
18.6667	0.71435	0.544866
18.75	0.67965	0.526232
18.8333	0.71965	0.53962
18.9167	0.67619	0.568638
19	0.68384	0.558704
19.0833	0.69091	0.549292
19.1667	0.71813	0.56297
19.25	0.70615	0.552904
19.3333	0.7032	0.539458
19.4167	0.70541	0.5625
19.5	0.6981	0.594274
19.5833	0.70174	0.550124
19.6667	0.7328	0.561912
19.75	0.70837	0.593236
19.8333	0.75454	0.571048
19.9167	0.7488	0.577226
20	0.71889	0.587188
20.0833	0.76456	0.570186
20.1667	0.72194	0.595374
20.25	0.76626	0.599964
20.3333	0.74474	0.575992
20.4167	0.74233	0.619594
20.5	0.7328	0.606504
20.5833	0.74073	0.627014
20.6667	0.75207	0.590152
20.75	0.7783	0.622922
20.8333	0.76626	0.60717
20.9167	0.80528	0.60371
21	0.75786	0.627674
21.0833	0.75702	0.638996
21.1667	0.75454	0.6251
21.25	0.76372	0.609942
21.3333	0.76881	0.631194
21.4167	0.75786	0.65433
21.5	0.83504	0.630818
21.5833	0.80901	0.628798
21.6667	0.79428	0.632516
21.75	0.78268	0.63017
21.8333	0.79068	0.641164
21.9167	0.79428	0.652528
22	0.79428	0.639124
22.0833	0.79068	0.650278
22.1667	0.82814	0.659628
22.25	0.81182	0.658984
22.3333	0.79792	0.69203
22.4167	0.79248	0.646522
22.5	0.81088	0.674288
22.5833	0.82328	0.680552
22.6667	0.81277	0.67246
22.75	0.81277	0.683382
22.8333	0.84004	0.681522
22.9167	0.82328	0.694438
23	0.82039	0.66715
23.0833	0.82425	0.679272
23.1667	0.82814	0.683878
23.25	0.87347	0.689778
23.3333	0.85331	0.697198
23.4167	0.88781	0.6918
23.5	0.87455	0.711734
23.5833	0.8451	0.688678
23.6667	0.86168	0.696574
23.75	0.84307	0.69226
23.8333	0.83804	0.705478
23.9167	0.84919	0.716212
24	0.87455	0.697644
24.0833	0.84612	0.734298
24.1667	0.88113	0.703876
24.25	0.84919	0.716286
24.3333	0.88558	0.735976
24.4167	0.91442	0.73369
24.5	0.90265	0.74528
24.5833	0.8638	0.731192
24.6667	0.88558	0.722176
24.75	0.86807	0.746414
24.8333	0.867	0.730024
24.9167	0.88558	0.7305
25	0.87347	0.746134
25.0833	0.88446	0.750994
25.1667	0.88669	0.750598
25.25	0.90149	0.748268
25.3333	0.87455	0.7588
25.4167	0.88113	0.780694
25.5	0.88669	0.78925
25.5833	0.87893	0.755498
25.6667	0.88669	0.778664
25.75	0.90265	0.782202
25.8333	0.8946	0.773236
25.9167	0.90034	0.775358
26	0.90498	0.774522
26.0833	0.90149	0.778826
26.1667	0.9253	0.782824
26.25	0.91802	0.790564
26.3333	0.91086	0.800172
26.4167	0.89574	0.784046
26.5	0.88781	0.773052
26.5833	0.91323	0.798966
26.6667	0.91922	0.789454
26.75	0.91802	0.782544
26.8333	0.90265	0.802158
26.9167	0.90968	0.800812
27	0.89007	0.81496
27.0833	0.88558	0.80921
27.1667	0.90498	0.816194
27.25	0.89119	0.80681
27.3333	0.90732	0.813364
27.4167	0.88669	0.80985
27.5	0.93645	0.80915
27.5833	0.90034	0.82138
27.6667	0.89918	0.812044
27.75	0.88894	0.820588
27.8333	0.91323	0.83037
27.9167	0.92164	0.830988
28	0.89346	0.82721
28.0833	0.88669	0.830632
28.1667	0.94023	0.818936
28.25	0.9253	0.82778
28.3333	0.88446	0.852704
28.4167	0.88113	0.845124
28.5	0.89346	0.825666
28.5833	0.88113	0.846142
28.6667	0.92286	0.839388
28.75	0.89574	0.8406
28.8333	0.90034	0.842208
28.9167	0.90968	0.84675
29	0.88894	0.863936
29.0833	0.88558	0.840786
29.1667	0.90968	0.867904
29.25	0.88113	0.868738
29.3333	0.8946	0.857772
29.4167	0.89918	0.86173
29.5	0.89119	0.873392
29.5833	0.87674	0.857058
29.6667	0.91086	0.869202
29.75	0.92043	0.854496
29.8333	0.88335	0.859058
29.9167	0.88113	0.868098
30	0.88669	0.87367
30.0833	0.89346	0.878872
30.1667	0.88894	0.877812
30.25	0.88894	0.882946
30.3333	0.8946	0.8795
30.4167	0.89918	0.882274
30.5	0.8946	0.902982
30.5833	0.90265	0.90992
30.6667	0.90382	0.881504
30.75	0.89346	0.884092
30.8333	0.87893	0.886534
30.9167	0.87893	0.883646
31	0.89346	0.895414
31.0833	0.88894	0.89045
31.1667	0.91562	0.895602
31.25	0.93022	0.906694
31.3333	0.88669	0.894722
31.4167	0.88781	0.904152
31.5	0.89346	0.892614
31.5833	0.88894	0.890522
31.6667	0.88894	0.890428
31.75	0.90265	0.90815
31.8333	0.88558	0.912282
31.9167	0.93395	0.910784
32	0.90265	0.90647
32.0833	0.90034	0.903308
32.1667	0.93645	0.90603
32.25	0.9253	0.91481
32.3333	0.88669	0.912768
32.4167	0.88781	0.929292
32.5	0.91204	0.90157
32.5833	0.91922	0.933928
32.6667	0.89689	0.912342
32.75	0.90034	0.91479
32.8333	0.89346	0.927912
32.9167	0.90968	0.9237
33	0.9085	0.923684
33.0833	0.93645	0.91557
33.1667	0.89689	0.916608
33.25	0.90615	0.914738
33.3333	0.94023	0.917478
33.4167	0.93146	0.923706
33.5	0.92652	0.93718
33.5833	0.94533	0.943558
33.6667	0.90615	0.94264
33.75	0.90382	0.924498
33.8333	0.93395	0.922386
33.9167	0.95439	0.940974
34	0.90615	0.944362
34.0833	0.92164	0.932118
34.1667	0.92164	0.941734
34.25	0.92164	0.93301
34.3333	0.94405	0.941444
34.4167	0.91204	0.93071
34.5	0.92652	0.93319
34.5833	0.92408	0.938202
34.6667	0.95439	0.931172
34.75	0.94277	0.943768
34.8333	0.91922	0.93667
34.9167	0.94533	0.948448
35	0.92043	0.942006
35.0833	0.94405	0.944136
35.1667	0.95048	0.935154
35.25	0.92898	0.955858
35.3333	0.95048	0.941984
35.4167	0.9253	0.941884
35.5	0.92775	0.957028
35.5833	0.96231	0.936776
35.6667	0.95439	0.949112
35.75	0.94023	0.948548
35.8333	0.96231	0.942708
35.9167	0.93645	0.949126
36	0.95048	0.95301
36.0833	0.95439	0.943146
36.1667	0.96364	0.944304
36.25	0.97998	0.935664
36.3333	0.9479	0.944294
36.4167	0.9352	0.934006
36.5	0.9352	0.93268
36.5833	0.95833	0.943154
36.6667	0.97722	0.94713
36.75	0.94405	0.93744
36.8333	0.96902	0.9409
36.9167	0.9415	0.934716
37	0.95048	0.948446
37.0833	0.99552	0.947138
37.1667	0.95965	0.936834
37.25	0.94919	0.940014
37.3333	0.94533	0.932346
37.4167	0.94533	0.945748
37.5	0.99408	0.946852
37.5833	0.95701	0.926992
37.6667	0.9415	0.940362
37.75	0.94405	0.935238
37.8333	0.96632	0.943588
37.9167	0.97584	0.945208
38	0.95178	0.93498
38.0833	0.97584	0.931708
38.1667	0.93395	0.924972
38.25	0.94277	0.950774
38.3333	0.97038	0.932608
38.4167	0.96364	0.931984
38.5	0.97998	0.934066
38.5833	0.97722	0.925656
38.6667	0.93897	0.93262
38.75	0.95048	0.917958
38.8333	0.93897	0.928054
38.9167	0.96498	0.932168
39	0.9557	0.923452
39.0833	0.97174	0.92232
39.1667	0.9479	0.94057
39.25	0.96767	0.929158
39.3333	0.99696	0.921408
39.4167	0.94661	0.924252
39.5	0.94405	0.928506
39.5833	0.95308	0.937816
39.6667	0.95308	0.930338
39.75	0.9557	0.915706
39.8333	0.96498	0.926904
39.9167	0.98137	0.923714
40	0.96498	0.918258
40.0833	0.96498	0.925104
40.1667	0.98839	0.939854
40.25	0.99552	0.916468
40.3333	0.98416	0.924628
40.4167	0.96632	0.92083
40.5	0.98277	0.919428
40.5833	0.98839	0.91676
40.6667	0.98557	0.922832
40.75	0.9786	0.928302
40.8333	1.00423	0.920154
40.9167	1.01916	0.909156
41	0.99265	0.912424
41.0833	1.00866	0.9124
41.1667	0.99552	0.91387
41.25	1.04577	0.92217
41.3333	0.99408	0.947706
41.4167	0.99552	0.92833
41.5	1.01613	0.936644
41.5833	1.00423	0.924226
41.6667	1.01014	0.928706
41.75	1.03148	0.947922
41.8333	1.01463	0.934532
41.9167	1.04901	0.93418
42	1.04901	0.932694
42.0833	1.01916	0.92669
42.1667	1.04577	0.925006
42.25	1.03462	0.934584
42.3333	1.03462	0.932844
42.4167	1.03936	0.937378
42.5	1.05392	0.935024
42.5833	1.06729	0.932052
42.6667	1.04739	0.93275
42.75	1.06729	0.941542
42.8333	1.06899	0.942676
42.9167	1.05228	0.940268
43	1.07759	0.949164
43.0833	1.07413	0.936308
43.1667	1.08459	0.953466
43.25	1.06391	0.94147
43.3333	1.08459	0.95189
43.4167	1.08636	0.947646
43.5	1.09895	0.950018
43.5833	1.07413	0.963948
43.6667	1.07585	0.963688
43.75	1.08636	0.957904
43.8333	1.09351	0.952034
43.9167	1.12334	0.951832
44	1.08992	0.970716
44.0833	1.12142	0.955974
44.1667	1.09171	0.95697
44.25	1.11004	0.969386
44.3333	1.10446	0.961982
44.4167	1.10446	0.965536
44.5	1.11759	0.967404
44.5833	1.12528	0.984778
44.6667	1.13113	0.979252
44.75	1.1331	0.995928
44.8333	1.14511	0.982734
44.9167	1.1195	0.977152
45	1.12917	0.99633
45.0833	1.14511	0.98181
45.1667	1.13508	0.991566
45.25	1.13707	0.99416
45.3333	1.13907	1.00337
45.4167	1.15124	1.00811
45.5	1.15331	0.997132
45.5833	1.14107	0.996196
45.6667	1.14919	1.00855
45.75	1.14715	0.999838
45.8333	1.15331	0.99663
45.9167	1.17017	1.00741
46	1.17017	1.021
46.0833	1.15538	1.00664
46.1667	1.17233	1.00776
46.25	1.15746	1.00789
46.3333	1.15956	1.01566
46.4167	1.1659	1.01102
46.5	1.18327	1.02598
46.5833	1.17233	1.01594
46.6667	1.18772	1.02888
46.75	1.17017	1.02384
46.8333	1.17233	1.03337
46.9167	1.17233	1.02858
47	1.19906	1.02782
47.0833	1.17886	1.03554
47.1667	1.18772	1.02983
47.25	1.18772	1.02991
47.3333	1.21785	1.038
47.4167	1.20137	1.03869
47.5	1.18327	1.03924
47.5833	1.20368	1.04372
47.6667	1.20137	1.03578
47.75	1.19906	1.04825
47.8333	1.19449	1.05885
47.9167	1.22511	1.04198
48	1.20601	1.05276
48.0833	1.20835	1.04937
48.1667	1.21785	1.05826
48.25	1.20368	1.06046
48.3333	1.20835	1.05617
48.4167	1.20137	1.06424
48.5	1.20835	1.06185
48.5833	1.22511	1.05654
48.6667	1.19906	1.07053
48.75	1.21307	1.07892
48.8333	1.19906	1.07252
48.9167	1.23249	1.07082
49	1.21071	1.06652
49.0833	1.20835	1.07522
49.1667	1.20368	1.07892
49.25	1.20601	1.08141
49.3333	1.21071	1.0849
49.4167	1.23001	1.08274
49.5	1.23748	1.08025
49.5833	1.20835	1.08896
49.6667	1.20835	1.08467
49.75	1.20137	1.07662
49.8333	1.21071	1.08261
49.9167	1.21545	1.0926
50	1.22267	1.08076
50.0833	1.21545	1.08758
50.1667	1.20601	1.09167
50.25	1.20368	1.0912
50.3333	1.20835	1.08945
50.4167	1.20368	1.08767
50.5	1.20368	1.09112
50.5833	1.23001	1.09421
50.6667	1.20835	1.09382
50.75	1.21307	1.09552
50.8333	1.20601	1.08727
50.9167	1.21071	1.09552
51	1.21545	1.09453
51.0833	1.21785	1.09584
51.1667	1.20835	1.09473
51.25	1.22755	1.09494
51.3333	1.20835	1.09871
51.4167	1.20835	1.10002
51.5	1.21071	1.10567
51.5833	1.23001	1.11137
51.6667	1.21307	1.0961
51.75	1.21071	1.10539
51.8333	1.21545	1.10176
51.9167	1.20368	1.1043
52	1.21785	1.10385
52.0833	1.21071	1.1014
52.1667	1.20137	1.0984
52.25	1.19906	1.10671
52.3333	1.23748	1.10165
52.4167	1.21307	1.11379
52.5	1.20601	1.10382
52.5833	1.21545	1.11281
52.6667	1.20601	1.11906
52.75	1.21785	1.10534
52.8333	1.21307	1.11464
52.9167	1.21307	1.11216
53	1.21545	1.10408
53.0833	1.23498	1.11426
53.1667	1.21545	1.11376
53.25	1.21545	1.11569
53.3333	1.21785	1.11525
53.4167	1.21071	1.1107
53.5	1.22755	1.10856
53.5833	1.20835	1.11218
53.6667	1.20835	1.11457
53.75	1.22025	1.11721
53.8333	1.21071	1.11881
53.9167	1.22025	1.11484
54	1.22511	1.12279
54.0833	1.22267	1.11613
54.1667	1.22267	1.11713
54.25	1.20835	1.12519
54.3333	1.21545	1.11744
54.4167	1.22025	1.11688
54.5	1.20368	1.12484
54.5833	1.21307	1.12024
54.6667	1.21785	1.12169
54.75	1.21785	1.11788
54.8333	1.22025	1.12804
54.9167	1.22025	1.12318
55	1.23249	1.11321
55.0833	1.22025	1.1206
55.1667	1.23748	1.13015
55.25	1.22755	1.11614
55.3333	1.23001	1.1188
55.4167	1.21785	1.12433
55.5	1.21785	1.13175
55.5833	1.22267	1.11833
55.6667	1.22025	1.11535
55.75	1.24253	1.11873
55.8333	1.23249	1.11974
55.9167	1.24508	1.12239
56	1.23498	1.12718
56.0833	1.24253	1.11391
56.1667	1.24	1.12794
56.25	1.23001	1.12442
56.3333	1.23498	1.12406
56.4167	1.22755	1.13287
56.5	1.25281	1.11589
56.5833	1.24253	1.12547
56.6667	1.23498	1.13429
56.75	1.23498	1.1238
56.8333	1.24253	1.12727
56.9167	1.23498	1.1328
57	1.23748	1.12514
57.0833	1.23498	1.12682
57.1667	1.24764	1.12987
57.25	1.26334	1.1297
57.3333	1.25022	1.12744
57.4167	1.23748	1.1347
57.5	1.24764	1.12539
57.5833	1.24764	1.12993
57.6667	1.25281	1.12507
57.75	1.24764	1.13253
57.8333	1.25804	1.13307
57.9167	1.24764	1.12912
58	1.27413	1.12445
58.0833	1.27141	1.12754
58.1667	1.25542	1.13143
58.25	1.25804	1.1324
58.3333	1.26068	1.12968
58.4167	1.25022	1.1337
58.5	1.25804	1.12769
58.5833	1.25542	1.1385
58.6667	1.25804	1.13171
58.75	1.26334	1.13487
58.8333	1.25542	1.1427
58.9167	1.27413	1.13049
59	1.26334	1.13373
59.0833	1.27141	1.13802
59.1667	1.28519	1.14096
59.25	1.27687	1.13482
59.3333	1.27963	1.14312
59.4167	1.2687	1.14494
59.5	1.2824	1.14107
59.5833	1.27687	1.14937
59.6667	1.2824	1.13926
59.75	1.27413	1.15077
59.8333	1.29083	1.14863
59.9167	1.30234	1.14579
60	1.27963	1.14511
60.0833	1.2824	1.15445
60.1667	1.28801	1.14193
60.25	1.28801	1.15604
60.3333	1.29083	1.14612
60.4167	1.29368	1.16007
60.5	1.30234	1.15086
60.5833	1.31117	1.14499
60.6667	1.29943	1.14633
60.75	1.31117	1.14814
60.8333	1.32019	1.15563
60.9167	1.30234	1.15847
61	1.32019	1.15366
61.0833	1.31416	1.15376
61.1667	1.31117	1.15915
61.25	1.30526	1.15236
61.3333	1.31117	1.1564
61.4167	1.32324	1.1563
61.5	1.31117	1.16
61.5833	1.33881	1.16342
61.6667	1.32019	1.1576
61.75	1.31117	1.15321
61.8333	1.3294	1.15744
61.9167	1.34199	1.16386
62	1.34199	1.17506
62.0833	1.32324	1.16693
62.1667	1.33251	1.16993
62.25	1.33565	1.17677
62.3333	1.33251	1.16304
62.4167	1.33881	1.16503
62.5	1.35825	1.16723
62.5833	1.36158	1.17006
62.6667	1.34199	1.16885
62.75	1.35167	1.17451
62.8333	1.35167	1.17027
62.9167	1.34842	1.17965
63	1.35167	1.17465
63.0833	1.35495	1.17627
63.1667	1.35167	1.17155
63.25	1.3821	1.17917
63.3333	1.37516	1.17952
63.4167	1.36158	1.17653
63.5	1.3821	1.17886
63.5833	1.36832	1.18164
63.6667	1.38562	1.1884
63.75	1.37516	1.17932
63.8333	1.38562	1.18352
63.9167	1.38562	1.17855
64	1.38917	1.19036
64.0833	1.38562	1.18012
64.1667	1.39274	1.17679
64.25	1.38562	1.18721
64.3333	1.38562	1.19481
64.4167	1.40364	1.19517
64.5	1.38917	1.19953
64.5833	1.39998	1.18891
64.6667	1.39274	1.18946
64.75	1.39998	1.19261
64.8333	1.41862	1.19008
64.9167	1.39998	1.19713
65	1.40734	1.19683
65.0833	1.41107	1.19714
65.1667	1.42631	1.19662
65.25	1.41107	1.19958
65.3333	1.43413	1.19701
65.4167	1.42245	1.20448
65.5	1.42631	1.19799
65.5833	1.42245	1.20091
65.6667	1.4302	1.20152
65.75	1.4302	1.19867
65.8333	1.43413	1.19951
65.9167	1.4302	1.20096
66	1.4381	1.20134
66.0833	1.43413	1.20315
66.1667	1.4421	1.20382
66.25	1.4381	1.20264
66.3333	1.4381	1.20554
66.4167	1.45022	1.208
66.5	1.45434	1.2019
66.5833	1.46269	1.20627
66.6667	1.46693	1.20772
66.75	1.45434	1.21388
66.8333	1.47553	1.208
66.9167	1.45849	1.20982
67	1.47553	1.21268
67.0833	1.4712	1.21051
67.1667	1.47553	1.21149
67.25	1.4712	1.22481
67.3333	1.47553	1.22052
67.4167	1.47989	1.22307
67.5	1.4712	1.21702
67.5833	1.4843	1.22335
67.6667	1.47989	1.21465
67.75	1.4843	1.2209
67.8333	1.48875	1.22247
67.9167	1.48875	1.21787
68	1.49325	1.22097
68.0833	1.4978	1.22804
68.1667	1.49325	1.2171
68.25	1.50704	1.22762
68.3333	1.49325	1.21923
68.4167	1.51174	1.22059
68.5	1.5024	1.2241
68.5833	1.51174	1.22025
68.6667	1.50704	1.22277
68.75	1.50704	1.22905
68.8333	1.51648	1.2229
68.9167	1.50704	1.21802
69	1.51648	1.22382
69.0833	1.51174	1.22787
69.1667	1.52128	1.23293
69.25	1.52614	1.22951
69.3333	1.52128	1.23242
69.4167	1.53601	1.23008
69.5	1.53104	1.22741
69.5833	1.53104	1.23338
69.6667	1.53601	1.22957
69.75	1.53104	1.2358
69.8333	1.53104	1.23403
69.9167	1.53601	1.2304
70	1.53601	1.23691
70.0833	1.54103	1.23589
70.1667	1.54103	1.23289
70.25	1.54611	1.23148
70.3333	1.54103	1.23776
70.4167	1.55125	1.2357
70.5	1.55125	1.23838
70.5833	1.55125	1.23699
70.6667	1.54611	1.23755
70.75	1.55125	1.23817
70.8333	1.55125	1.23283
70.9167	1.55645	1.23527
71	1.56171	1.23344
71.0833	1.56171	1.23768
71.1667	1.56171	1.23994
71.25	1.56704	1.23619
71.3333	1.56171	1.23913
71.4167	1.56171	1.23891
71.5	1.56171	1.23975
71.5833	1.56171	1.23577
71.6667	1.56704	1.24117
71.75	1.56171	1.24684
71.8333	1.56704	1.24116
71.9167	1.56704	1.23508
72	1.5779	1.24437
72.0833	1.57244	1.24719
72.1667	1.57244	1.24513
72.25	1.5779	1.24572
72.3333	1.57244	1.24082
72.4167	1.57244	1.23564
72.5	1.57244	1.24146
72.5833	1.57244	1.24395
72.6667	1.5779	1.25069
72.75	1.58343	1.23976
72.8333	1.5779	1.24276
72.9167	1.58343	1.24897
73	1.5779	1.24738
73.0833	1.5779	1.24346
73.1667	1.58343	1.24762
73.25	1.58343	1.24378
73.3333	1.58343	1.24417
73.4167	1.58904	1.24681
73.5	1.58343	1.24656
73.5833	1.58343	1.24053
73.6667	1.58904	1.24472
73.75	1.58343	1.247
73.8333	1.58904	1.24709
73.9167	1.5779	1.24834
74	1.58904	1.24889
74.0833	1.58904	1.24781
74.1667	1.58343	1.24592
74.25	1.5779	1.24902
74.3333	1.58343	1.24965
74.4167	1.58343	1.24991
74.5	1.58904	1.24795
74.5833	1.58904	1.24857
74.6667	1.58343	1.24908
74.75	1.58343	1.24951
74.8333	1.58904	1.2519
74.9167	1.58343	1.25001
75	1.58343	1.2546
75.0833	1.59471	1.2492
75.1667	1.58343	1.25493
75.25	1.58343	1.25495
75.3333	1.58343	1.25926
75.4167	1.58343	1.26102
75.5	1.58904	1.26147
75.5833	1.58343	1.26447
75.6667	1.5779	1.25989
75.75	1.58343	1.26287
75.8333	1.5779	1.26227
75.9167	1.58343	1.26785
76	1.5779	1.26035
76.0833	1.58343	1.26044
76.1667	1.58343	1.26738
76.25	1.58343	1.26171
76.3333	1.5779	1.26418
76.4167	1.58343	1.2647
76.5	1.5779	1.27242
76.5833	1.58343	1.26792
76.6667	1.5779	1.26681
76.75	1.5779	1.26689
76.8333	1.5779	1.26349
76.9167	1.57244	1.26932
77	1.57244	1.26509
77.0833	1.5779	1.26383
77.1667	1.57244	1.26955
77.25	1.58343	1.27155
77.3333	1.58343	1.27291
77.4167	1.58343	1.27613
77.5	1.58343	1.27607
77.5833	1.58904	1.2776
77.6667	1.58904	1.27433
77.75	1.58904	1.27592
77.8333	1.58904	1.27604
77.9167	1.58343	1.27994
78	1.58343	1.27767
78.0833	1.58343	1.27926
78.1667	1.58904	1.28151
78.25	1.58343	1.28395
78.3333	1.59471	1.28165
78.4167	1.58343	1.28304
78.5	1.58343	1.27805
78.5833	1.59471	1.28002
78.6667	1.58343	1.28256
78.75	1.58904	1.28533
78.8333	1.58343	1.29261
78.9167	1.58904	1.28665
79	1.58904	1.28819
79.0833	1.58904	1.28959
79.1667	1.59471	1.28834
79.25	1.58904	1.28871
79.3333	1.59471	1.29521
79.4167	1.59471	1.2896
79.5	1.58904	1.28945
79.5833	1.59471	1.29172
79.6667	1.60046	1.29128
79.75	1.60046	1.29928
79.8333	1.60046	1.2932
79.9167	1.60046	1.29472
80	1.6122	1.29193
80.0833	1.60046	1.2995
80.1667	1.60629	1.29706
80.25	1.60629	1.29431
80.3333	1.60046	1.29845
80.4167	1.60629	1.30044
80.5	1.61819	1.29718
80.5833	1.6122	1.29636
80.6667	1.6122	1.30251
80.75	1.6122	1.30071
80.8333	1.6122	1.29978
80.9167	1.61819	1.30413
81	1.61819	1.30175
81.0833	1.61819	1.30184
81.1667	1.62427	1.30245
81.25	1.63043	1.30105
81.3333	1.61819	1.30654
81.4167	1.62427	1.30267
81.5	1.63043	1.30294
81.5833	1.63043	1.31278
81.6667	1.62427	1.309
81.75	1.63043	1.31045
81.8333	1.63668	1.30781
81.9167	1.63668	1.31057
82	1.63668	1.31123
82.0833	1.63043	1.30834
82.1667	1.63668	1.30995
82.25	1.64302	1.31135
82.3333	1.63668	1.31054
82.4167	1.64945	1.31414
82.5	1.64945	1.31433
82.5833	1.64302	1.31757
82.6667	1.64302	1.31202
82.75	1.64945	1.31722
82.8333	1.64945	1.31647
82.9167	1.65598	1.31169
83	1.65598	1.31521
83.0833	1.65598	1.31272
83.1667	1.65598	1.31754
83.25	1.65598	1.31872
83.3333	1.66261	1.31649
83.4167	1.66261	1.31676
83.5	1.66261	1.31667
83.5833	1.66261	1.32224
83.6667	1.66261	1.31628
83.75	1.66261	1.31528
83.8333	1.66935	1.31655
83.9167	1.66935	1.31802
84	1.66935	1.31609

## Sheet: Fig. 2
12:12 LD				16:8 LD				20:4 LD				8:16 LD
time	WT	∆kaiA		time	WT	∆kaiA		time	WT	∆kaiA		time	WT	∆kaiA
0.083333	0.23908	0.177395		0.083333	0.23695	0.22901		0.083333	0.22971	0.27241		0.083333	0.20918	0.17074
0.166667	0.200945	0.207665		0.166667	0.25328	0.21109		0.166667	0.32127	0.24289		0.166667	0.21768	0.16859
0.25	0.24663	0.178705		0.25	0.2622	0.21509		0.25	0.2434	0.32278		0.25	0.22296	0.17486
0.333333	0.27427	0.266495		0.333333	0.24326	0.21627		0.333333	0.24138	0.28391		0.333333	0.22781	0.1742
0.416667	0.24954	0.17875		0.416667	0.33137	0.22658		0.416667	0.25105	0.23862		0.416667	0.22538	0.17923
0.5	0.24019	0.199255		0.5	0.24631	0.21156		0.5	0.24951	0.27268		0.5	0.22684	0.18387
0.583333	0.20244	0.20963		0.583333	0.35371	0.24847		0.583333	0.25234	0.27539		0.583333	0.22708	0.18166
0.666667	0.19981	0.181505		0.666667	0.27431	0.22127		0.666667	0.24848	0.24492		0.666667	0.22855	0.18188
0.75	0.22636	0.18029		0.75	0.27268	0.21793		0.75	0.249	0.29744		0.75	0.23174	0.18454
0.833333	0.209995	0.180415		0.833333	0.28063	0.22055		0.833333	0.26305	0.25234		0.833333	0.23844	0.18543
0.916667	0.209215	0.199505		0.916667	0.24837	0.2158		0.916667	0.25493	0.24644		0.916667	0.23794	0.18834
1	0.208485	0.19141		1	0.26486	0.21485		1	0.25779	0.24517		1	0.23744	0.18633
1.08333	0.21044	0.184025		1.08333	0.48414	0.22779		1.08333	0.27675	0.25131		1.08333	0.23919	0.19195
1.16667	0.22846	0.191715		1.16667	0.38458	0.23788		1.16667	0.31705	0.34841		1.16667	0.24019	0.18992
1.25	0.243765	0.177835		1.25	0.25562	0.25697		1.25	0.26411	0.35099		1.25	0.24019	0.18857
1.33333	0.217335	0.178635		1.33333	0.25562	0.22319		1.33333	0.28252	0.28641		1.33333	0.23944	0.1965
1.41667	0.21588	0.18208		1.41667	0.26754	0.21817		1.41667	0.27403	0.26041		1.41667	0.2417	0.19308
1.5	0.21483	0.18051		1.5	0.39671	0.22127		1.5	0.2665	0.28391		1.5	0.2412	0.18992
1.58333	0.2893	0.18028		1.58333	0.25772	0.22319		1.58333	0.29772	0.30524		1.58333	0.24474	0.1924
1.66667	0.221405	0.185585		1.66667	0.35766	0.21793		1.66667	0.30875	0.2591		1.66667	0.24347	0.2011
1.75	0.21247	0.18009		1.75	0.34207	0.23097		1.75	0.28391	0.25415		1.75	0.2407	0.18745
1.83333	0.21324	0.30294		1.83333	0.26061	0.23788		1.83333	0.27403	0.26517		1.83333	0.24754	0.19172
1.91667	0.2079	0.18282		1.91667	0.32611	0.24013		1.91667	0.28474	0.27757		1.91667	0.24347	0.23126
2	0.246095	0.201455		2	0.26273	0.22609		2	0.28059	0.31466		2	0.24372	0.19059
2.08333	0.241685	0.182325		2.08333	0.42665	0.2196		2.08333	0.27757	0.27106		2.08333	0.24576	0.19468
2.16667	0.2158	0.183615		2.16667	0.26808	0.22706		2.16667	0.28114	0.30204		2.16667	0.24652	0.19399
2.25	0.233795	0.187665		2.25	0.26835	0.21864		2.25	0.28837	0.27894		2.25	0.24805	0.19037
2.33333	0.211265	0.226615		2.33333	0.33106	0.2244		2.33333	0.3067	0.25936		2.33333	0.24297	0.20763
2.41667	0.21654	0.198135		2.41667	0.27431	0.24088		2.41667	0.2853	0.25467		2.41667	0.2478	0.19765
2.5	0.23101	0.19799		2.5	0.41442	0.22537		2.5	0.28697	0.26226		2.5	0.25062	0.19834
2.58333	0.213355	0.18507		2.58333	0.32152	0.2244		2.58333	0.28391	0.26358		2.58333	0.24856	0.20273
2.66667	0.2261	0.183455		2.66667	0.28704	0.23913		2.66667	0.29658	0.28419		2.66667	0.25684	0.19857
2.75	0.28175	0.18474		2.75	0.41329	0.22658		2.75	0.28142	0.36918		2.75	0.2584	0.20203
2.83333	0.25616	0.187925		2.83333	0.33418	0.23023		2.83333	0.28977	0.30904		2.83333	0.26051	0.20226
2.91667	0.231825	0.19213		2.91667	0.29785	0.23441		2.91667	0.30117	0.28921		2.91667	0.25788	0.20552
3	0.33259	0.184575		3	0.41593	0.2317		3	0.29801	0.31795		3	0.25371	0.20249
3.08333	0.215075	0.18475		3.08333	0.27925	0.25724		3.08333	0.29231	0.32522		3.08333	0.25736	0.2081
3.16667	0.270515	0.196525		3.16667	0.28341	0.23146		3.16667	0.34234	0.2665		3.16667	0.2613	0.21616
3.25	0.219905	0.194865		3.25	0.30628	0.23639		3.25	0.29715	0.25936		3.25	0.26474	0.2088
3.33333	0.216455	0.189345		3.33333	0.30016	0.23097		3.33333	0.3064	0.2853		3.33333	0.26394	0.20599
3.41667	0.23062	0.190395		3.41667	0.28732	0.23293		3.41667	0.3292	0.29062		3.41667	0.26051	0.20459
3.5	0.253135	0.235855		3.5	0.39925	0.24873		3.5	0.30089	0.36649		3.5	0.26024	0.20412
3.58333	0.322605	0.183945		3.58333	0.2876	0.26645		3.58333	0.30089	0.28059		3.58333	0.26527	0.21953
3.66667	0.280075	0.186565		3.66667	0.29213	0.23072		3.66667	0.56673	0.27977		3.66667	0.26607	0.20975
3.75	0.22709	0.18064		3.75	0.29327	0.25361		3.75	0.3064	0.2828		3.75	0.26794	0.21187
3.83333	0.243795	0.186515		3.83333	0.29498	0.24517		3.83333	0.30291	0.33572		3.83333	0.26874	0.2152
3.91667	0.22318	0.24971		3.91667	0.32061	0.24038		3.91667	0.30117	0.28893		3.91667	0.27605	0.22438
4	0.28741	0.266755		4	0.34463	0.30334		4	0.31976	0.29147		4	0.2717	0.21904
4.08333	0.253565	0.187795		4.08333	0.3057	0.24745		4.08333	0.31258	0.29175		4.08333	0.28682	0.23575
4.16667	0.22119	0.185875		4.16667	0.29814	0.24593		4.16667	0.3292	0.2828		4.16667	0.27414	0.21616
4.25	0.265925	0.18468		4.25	0.30599	0.25335		4.25	0.31407	0.34425		4.25	0.27714	0.22025
4.33333	0.230595	0.183485		4.33333	0.44727	0.30392		4.33333	0.32248	0.43037		4.33333	0.27577	0.26555
4.41667	0.223705	0.18565		4.41667	0.30045	0.25645		4.41667	0.37633	0.3376		4.41667	0.28292	0.21784
4.5	0.2272	0.213715		4.5	0.30746	0.24847		4.5	0.32066	0.2853		4.5	0.27659	0.22365
4.58333	0.29105	0.19135		4.58333	0.31789	0.24567		4.58333	0.32859	0.31022		4.58333	0.27333	0.22462
4.66667	0.225055	0.23098		4.66667	0.37657	0.25129		4.66667	0.33106	0.34012		4.66667	0.28292	0.23475
4.75	0.30231	0.180355		4.75	0.31548	0.24289		4.75	0.3497	0.29515		4.75	0.27851	0.22536
4.83333	0.224605	0.224225		4.83333	0.40955	0.27099		4.83333	0.33447	0.28949		4.83333	0.2736	0.25943
4.91667	0.24508	0.18588		4.91667	0.34144	0.26804		4.91667	0.34425	0.29544		4.91667	0.28431	0.22879
5	0.298725	0.19212		5	0.36432	0.2518		5	0.33572	0.32675		5	0.28264	0.22978
5.08333	0.26748	0.287685		5.08333	0.31759	0.25309		5.08333	0.3784	0.30465		5.08333	0.28264	0.23275
5.16667	0.231265	0.22945		5.16667	0.35502	0.25724		5.16667	0.37462	0.35686		5.16667	0.30861	0.23151
5.25	0.22939	0.240715		5.25	0.33921	0.25828		5.25	0.34425	0.32187		5.25	0.28738	0.234
5.33333	0.264625	0.18527		5.33333	0.35535	0.2562		5.33333	0.33447	0.32583		5.33333	0.28906	0.25443
5.41667	0.272975	0.215975		5.41667	0.3191	0.26116		5.41667	0.40801	0.31616		5.41667	0.30161	0.23902
5.5	0.304335	0.19016		5.5	0.32092	0.2816		5.5	0.34329	0.32127		5.5	0.29443	0.25156
5.58333	0.25839	0.1918		5.58333	0.32335	0.26459		5.58333	0.34425	0.30728		5.58333	0.29872	0.24666
5.66667	0.233035	0.183735		5.66667	0.32611	0.25568		5.66667	0.35035	0.33323		5.66667	0.29729	0.25469
5.75	0.24714	0.18616		5.75	0.33858	0.28854		5.75	0.37909	0.36016		5.75	0.31602	0.24358
5.83333	0.269175	0.193605		5.83333	0.3687	0.42944		5.83333	0.40142	0.33385		5.83333	0.30219	0.27752
5.91667	0.30393	0.19341		5.91667	0.33324	0.29816		5.91667	0.35197	0.36148		5.91667	0.30074	0.25574
6	0.31431	0.231695		6	0.43054	0.26831		6	0.39997	0.35035		6	0.29643	0.24794
6.08333	0.24435	0.18853		6.08333	0.35601	0.27369		6.08333	0.35884	0.31466		6.08333	0.30103	0.25443
6.16667	0.259595	0.18973		6.16667	0.44323	0.26965		6.16667	0.43115	0.34234		6.16667	0.3048	0.25784
6.25	0.276335	0.23876		6.25	0.3389	0.28022		6.25	0.35621	0.32369		6.25	0.30714	0.25338
6.33333	0.2686	0.19128		6.33333	0.47193	0.27207		6.33333	0.41735	0.34297		6.33333	0.32205	0.25758
6.41667	0.325275	0.187745		6.41667	0.34399	0.30189		6.41667	0.36615	0.39744		6.41667	0.31038	0.27779
6.5	0.23243	0.19203		6.5	0.35045	0.30247		6.5	0.37223	0.34873		6.5	0.31038	0.25969
6.58333	0.242965	0.21487		6.58333	0.43054	0.27995		6.58333	0.37257	0.31916		6.58333	0.31842	0.26181
6.66667	0.282295	0.20157		6.66667	0.34271	0.32653		6.66667	0.37325	0.31916		6.66667	0.31752	0.25995
6.75	0.245635	0.18982		6.75	0.43328	0.28022		6.75	0.3996	0.3595		6.75	0.31722	0.25863
6.83333	0.27718	0.18778		6.83333	0.34915	0.28575		6.83333	0.37874	0.37702		6.83333	0.32296	0.26022
6.91667	0.24538	0.19476		6.91667	0.47974	0.29276		6.91667	0.41359	0.33013		6.91667	0.32448	0.26421
7	0.24784	0.22352		7	0.3498	0.28492		7	0.37909	0.33198		7	0.32023	0.26181
7.08333	0.246415	0.20739		7.08333	0.46257	0.28492		7.08333	0.38958	0.35555		7.08333	0.32174	0.26797
7.16667	0.25339	0.20365		7.16667	0.357	0.29361		7.16667	0.39277	0.41247		7.16667	0.36304	0.26234
7.25	0.245285	0.253055		7.25	0.36298	0.29163		7.25	0.39135	0.36016		7.25	0.32478	0.26987
7.33333	0.25494	0.210325		7.33333	0.48591	0.30247		7.33333	0.41546	0.3417		7.33333	0.32662	0.27231
7.41667	0.257635	0.211675		7.41667	0.36131	0.29502		7.41667	0.40434	0.33229		7.41667	0.32815	0.27014
7.5	0.26871	0.28561		7.5	0.37416	0.31005		7.5	0.42959	0.36314		7.5	0.3257	0.2745
7.58333	0.288115	0.201		7.58333	0.37211	0.31478		7.58333	0.39744	0.37359		7.58333	0.33279	0.27422
7.66667	0.247855	0.289055		7.66667	0.48859	0.37734		7.66667	0.41135	0.36448		7.66667	0.33186	0.27779
7.75	0.280455	0.191945		7.75	0.38039	0.30508		7.75	0.58411	0.3784		7.75	0.33373	0.28954
7.83333	0.26294	0.190525		7.83333	0.36803	0.30625		7.83333	0.40105	0.36448		7.83333	0.3378	0.31194
7.91667	0.25067	0.217535		7.91667	0.37623	0.31717		7.91667	0.40288	0.34873		7.91667	0.34637	0.28223
8	0.27556	0.19126		8	0.40658	0.31241		8	0.41697	0.35359		8	0.36271	0.28475
8.08333	0.244065	0.19403		8.08333	0.37692	0.31359		8.08333	0.40875	0.40875		8.08333	0.34573	0.28587
8.16667	0.24001	0.205295		8.16667	0.38564	0.34462		8.16667	0.44661	0.36016		8.16667	0.35088	0.29871
8.25	0.25672	0.213955		8.25	0.37899	0.32379		8.25	0.45972	0.37736		8.25	0.32877	0.28363
8.33333	0.27206	0.195395		8.33333	0.4148	0.31866		8.33333	0.42038	0.38186		8.33333	0.33093	0.30395
8.41667	0.261125	0.200215		8.41667	0.47625	0.32137		8.41667	0.43349	0.40507		8.41667	0.33529	0.28363
8.5	0.24082	0.201135		8.5	0.38883	0.32017		8.5	0.4265	0.37702		8.5	0.32662	0.27614
8.58333	0.28645	0.2242		8.58333	0.38776	0.32684		8.58333	0.42458	0.37599		8.58333	0.32357	0.28982
8.66667	0.32108	0.264035		8.66667	0.49625	0.35039		8.66667	0.43742	0.38012		8.66667	0.32815	0.26905
8.75	0.28018	0.224715		8.75	0.5254	0.32623		8.75	0.43506	0.43037		8.75	0.33623	0.27258
8.83333	0.30053	0.19227		8.83333	0.39707	0.35071		8.83333	0.43388	0.41735		8.83333	0.34541	0.27642
8.91667	0.30504	0.19868		8.91667	0.39779	0.34113		8.91667	0.43271	0.4219		8.91667	0.33466	0.30074
9	0.272685	0.19875		9	0.42356	0.33892		9	0.45312	0.41061		9	0.32053	0.26932
9.08333	0.24506	0.19972		9.08333	0.40437	0.33486		9.08333	0.43427	0.39385		9.08333	0.32144	0.27367
9.16667	0.263775	0.21296		9.16667	0.41217	0.34557		9.16667	0.52129	0.38012		9.16667	0.32326	0.26636
9.25	0.289025	0.211485		9.25	0.49716	0.33299		9.25	0.46558	0.41924		9.25	0.32387	0.27697
9.33333	0.27728	0.24657		9.33333	0.40807	0.40645		9.33333	0.45026	0.40949		9.33333	0.35873	0.27014
9.41667	0.25113	0.22687		9.41667	0.48948	0.33987		9.41667	0.55726	0.40654		9.41667	0.31156	0.26395
9.5	0.32176	0.200015		9.5	0.42976	0.35493		9.5	0.44944	0.41622		9.5	0.31872	0.26075
9.58333	0.281525	0.20919		9.58333	0.40732	0.3443		9.58333	0.46181	0.43037		9.58333	0.32205	0.26987
9.66667	0.265175	0.20394		9.66667	0.42937	0.36884		9.66667	0.45107	0.40105		9.66667	0.31872	0.26102
9.75	0.288885	0.226315		9.75	0.44202	0.35623		9.75	0.46181	0.42458		9.75	0.31364	0.26368
9.83333	0.266865	0.28207		9.83333	0.4999	0.38322		9.83333	0.45394	0.40838		9.83333	0.32023	0.25943
9.91667	0.263775	0.20349		9.91667	0.42626	0.38287		9.91667	0.48235	0.42458		9.91667	0.30773	0.26987
10	0.25432	0.20374		10	0.44202	0.3729		10	0.47324	0.41584		10	0.32693	0.28195
10.0833	0.28733	0.206185		10.0833	0.47365	0.36582		10.0833	0.46601	0.41284		10.0833	0.31662	0.26022
10.1667	0.352175	0.20292		10.1667	0.43054	0.40645		10.1667	0.46643	0.43506		10.1667	0.31245	0.25837
10.25	0.278575	0.22893		10.25	0.43093	0.37872		10.25	0.47025	0.44985		10.25	0.3331	0.25078
10.3333	0.30022	0.20138		10.3333	0.43684	0.38391		10.3333	0.47324	0.43703		10.3333	0.31038	0.25916
10.4167	0.269595	0.216965		10.4167	0.51721	0.36582		10.4167	0.4921	0.44863		10.4167	0.30451	0.28084
10.5	0.255915	0.209315		10.5	0.44243	0.377		10.5	0.47669	0.4711		10.5	0.31453	0.24949
10.5833	0.286545	0.20337		10.5833	0.48106	0.37358		10.5833	0.47496	0.41772		10.5833	0.30335	0.24975
10.6667	0.25597	0.230205		10.6667	0.43644	0.37563		10.6667	0.48897	0.43624		10.6667	0.29901	0.24717
10.75	0.302405	0.20832		10.75	0.44606	0.37665		10.75	0.51938	0.44179		10.75	0.30539	0.25574
10.8333	0.325475	0.21086		10.8333	0.45177	0.37906		10.8333	0.48675	0.42534		10.8333	0.30626	0.256
10.9167	0.25947	0.21329		10.9167	0.53524	0.38356		10.9167	0.48675	0.47196		10.9167	0.30597	0.25338
11	0.26103	0.20289		11	0.44525	0.38566		11	0.49031	0.44219		11	0.30016	0.24257
11.0833	0.28875	0.20703		11.0833	0.4489	0.41162		11.0833	0.51463	0.4523		11.0833	0.30656	0.24486
11.1667	0.33151	0.21349		11.1667	0.47538	0.50308		11.1667	0.49389	0.4741		11.1667	0.29586	0.25234
11.25	0.27667	0.212905		11.25	0.52686	0.39059		11.25	0.50483	0.43506		11.25	0.30277	0.24614
11.3333	0.261325	0.21864		11.3333	0.50777	0.39593		11.3333	0.50761	0.45189		11.3333	0.29529	0.25234
11.4167	0.260115	0.2099		11.4167	0.45589	0.41911		11.4167	0.4966	0.50161		11.4167	0.29844	0.24614
11.5	0.31141	0.20263		11.5	0.49761	0.39593		11.5	0.49887	0.44823		11.5	0.30219	0.24206
11.5833	0.266825	0.265055		11.5833	0.4967	0.40316		11.5833	0.49887	0.48499		11.5833	0.29872	0.24537
11.6667	0.28791	0.21359		11.6667	0.45964	0.4017		11.6667	0.56144	0.47929		11.6667	0.29815	0.24717
11.75	0.269485	0.23195		11.75	0.45838	0.40681		11.75	0.5007	0.46727		11.75	0.30685	0.24333
11.8333	0.34767	0.231205		11.8333	0.46131	0.48954		11.8333	0.50529	0.45435		11.8333	0.30509	0.24409
11.9167	0.33843	0.219215		11.9167	0.53226	0.4345		11.9167	0.56197	0.46432		11.9167	0.2993	0.24231
12	0.347695	0.210215		12	0.46638	0.41723		12	0.55882	0.47582		12	0.29387	0.25443
12.0833	0.32035	0.21319		12.0833	0.4588	0.41911		12.0833	0.50299	0.48367		12.0833	0.29188	0.24743
12.1667	0.270445	0.224895		12.1667	0.47495	0.42329		12.1667	0.50483	0.48986		12.1667	0.29815	0.24079
12.25	0.267515	0.21402		12.25	0.45964	0.4624		12.25	0.58688	0.46982		12.25	0.29901	0.24003
12.3333	0.304175	0.21969		12.3333	0.46384	0.45331		12.3333	0.54595	0.47496		12.3333	0.29358	0.2345
12.4167	0.28715	0.230705		12.4167	0.47365	0.42828		12.4167	0.50761	0.47712		12.4167	0.29132	0.24053
12.5	0.312225	0.213015		12.5	0.45838	0.4306		12.5	0.50299	0.49706		12.5	0.29615	0.24282
12.5833	0.28097	0.217295		12.5833	0.50824	0.43021		12.5833	0.50994	0.50207		12.5833	0.30016	0.24384
12.6667	0.32067	0.227745		12.6667	0.46131	0.43294		12.6667	0.52515	0.4806		12.6667	0.29758	0.23675
12.75	0.27459	0.212815		12.75	0.45964	0.4345		12.75	0.49706	0.50207		12.75	0.295	0.2345
12.8333	0.280935	0.223285		12.8333	0.55197	0.43922		12.8333	0.52757	0.49706		12.8333	0.29815	0.236
12.9167	0.25836	0.21685		12.9167	0.52153	0.43962		12.9167	0.50253	0.517		12.9167	0.29216	0.23902
13	0.28477	0.21376		13	0.45838	0.43843		13	0.50253	0.49751		13	0.29786	0.23927
13.0833	0.263535	0.227495		13.0833	0.45797	0.46998		13.0833	0.5694	0.53542		13.0833	0.30045	0.24333
13.1667	0.26775	0.221405		13.1667	0.46131	0.4452		13.1667	0.55054	0.52806		13.1667	0.29103	0.24846
13.25	0.25972	0.21184		13.25	0.48725	0.49043		13.25	0.52466	0.50854		13.25	0.295	0.2355
13.3333	0.2659	0.21989		13.3333	0.4588	0.46198		13.3333	0.52563	0.50668		13.3333	0.29815	0.234
13.4167	0.276105	0.263805		13.4167	0.59773	0.46323		13.4167	0.49615	0.51463		13.4167	0.29729	0.236
13.5	0.261445	0.21702		13.5	0.45797	0.47727		13.5	0.49979	0.53197		13.5	0.31632	0.24461
13.5833	0.292115	0.21488		13.5833	0.4588	0.47297		13.5833	0.4966	0.52611		13.5833	0.29615	0.23102
13.6667	0.267825	0.21372		13.6667	0.45631	0.4838		13.6667	0.51938	0.51795		13.6667	0.28738	0.25052
13.75	0.263425	0.21853		13.75	0.45755	0.47425		13.75	0.49165	0.52757		13.75	0.29301	0.25705
13.8333	0.256145	0.21453		13.8333	0.54991	0.50723		13.8333	0.4912	0.5007		13.8333	0.29188	0.23102
13.9167	0.3339	0.21354		13.9167	0.46595	0.49535		13.9167	0.50207	0.5305		13.9167	0.29132	0.23475
14	0.26876	0.231945		14	0.45382	0.494		14	0.48808	0.53691		14	0.29443	0.23151
14.0833	0.29672	0.23798		14.0833	0.45341	0.48776		14.0833	0.48367	0.53394		14.0833	0.30831	0.26208
14.1667	0.25832	0.250715		14.1667	0.53574	0.47683		14.1667	0.49751	0.5237		14.1667	0.29358	0.22978
14.25	0.31209	0.215145		14.25	0.51721	0.47382		14.25	0.47799	0.52322		14.25	0.29844	0.23751
14.3333	0.276615	0.213175		14.3333	0.45259	0.48336		14.3333	0.48543	0.5305		14.3333	0.29586	0.23877
14.4167	0.2571	0.222905		14.4167	0.52056	0.50171		14.4167	0.57479	0.52081		14.4167	0.2885	0.23325
14.5	0.256385	0.21282		14.5	0.48149	0.49043		14.5	0.47539	0.53295		14.5	0.28934	0.23675
14.5833	0.25366	0.224605		14.5833	0.44931	0.49716		14.5833	0.48147	0.5389		14.5833	0.30802	0.26448
14.6667	0.252225	0.21293		14.6667	0.56992	0.49761		14.6667	0.48104	0.55054		14.6667	0.28906	0.23251
14.75	0.29898	0.235305		14.75	0.53974	0.48688		14.75	0.51041	0.57588		14.75	0.2916	0.23251
14.8333	0.25233	0.233225		14.8333	0.44849	0.50217		14.8333	0.49031	0.54191		14.8333	0.29443	0.23375
14.9167	0.283505	0.20986		14.9167	0.44849	0.53792		14.9167	0.48235	0.55466		14.9167	0.29615	0.23851
15	0.298415	0.2114		15	0.45054	0.49626		15	0.49165	0.5266		15	0.33124	0.23952
15.0833	0.261645	0.208745		15.0833	0.4489	0.50908		15.0833	0.56408	0.53148		15.0833	0.28766	0.24461
15.1667	0.24827	0.227925		15.1667	0.44931	0.51188		15.1667	0.49706	0.5583		15.1667	0.29557	0.22953
15.25	0.289315	0.212865		15.25	0.47365	0.51423		15.25	0.47973	0.57101		15.25	0.29815	0.2345
15.3333	0.251445	0.21734		15.3333	0.45631	0.50723		15.3333	0.47539	0.53345		15.3333	0.295	0.23027
15.4167	0.26615	0.207975		15.4167	0.45755	0.52087		15.4167	0.47712	0.55054		15.4167	0.30539	0.23003
15.5	0.25697	0.213395		15.5	0.4489	0.51329		15.5	0.52322	0.54191		15.5	0.29959	0.22904
15.5833	0.329085	0.23172		15.5833	0.45797	0.51991		15.5833	0.49345	0.59476		15.5833	0.2916	0.23077
15.6667	0.249125	0.205725		15.6667	0.45382	0.52519		15.6667	0.4741	0.54798		15.6667	0.31963	0.23325
15.75	0.302985	0.209345		15.75	0.45506	0.53594		15.75	0.48764	0.54392		15.75	0.29132	0.22929
15.8333	0.302455	0.21163		15.8333	0.48326	0.52664		15.8333	0.47196	0.55054		15.8333	0.29103	0.23102
15.9167	0.299075	0.22554		15.9167	0.45755	0.53495		15.9167	0.50761	0.54291		15.9167	0.29075	0.23003
16	0.26634	0.30076		16	0.45964	0.532		16	0.46558	0.57588		16	0.29586	0.233
16.0833	0.25748	0.21859		16.0833	0.453	0.52761		16.0833	0.46474	0.57047		16.0833	0.297	0.23126
16.1667	0.25621	0.20888		16.1667	0.49579	0.54392		16.1667	0.47582	0.5662		16.1667	0.29301	0.27752
16.25	0.243925	0.20883		16.25	0.45218	0.53991		16.25	0.46306	0.56302		16.25	0.28906	0.22732
16.3333	0.310945	0.212685		16.3333	0.44768	0.54899		16.3333	0.46474	0.588		16.3333	0.29529	0.22904
16.4167	0.30439	0.207315		16.4167	0.45589	0.53643		16.4167	0.50483	0.58688		16.4167	0.30161	0.237
16.5	0.30863	0.208245		16.5	0.45631	0.55001		16.5	0.47626	0.59306		16.5	0.29557	0.23475
16.5833	0.29499	0.203685		16.5833	0.48062	0.54899		16.5833	0.46264	0.57642		16.5833	0.2885	0.23126
16.6667	0.277875	0.21157		16.6667	0.45797	0.53792		16.6667	0.49887	0.5694		16.6667	0.2916	0.23375
16.75	0.284115	0.208085		16.75	0.48193	0.54443		16.75	0.48853	0.5908		16.75	0.29586	0.23003
16.8333	0.31802	0.21451		16.8333	0.45672	0.5731		16.8333	0.51228	0.58688		16.8333	0.29019	0.23877
16.9167	0.240855	0.20757		16.9167	0.52008	0.54544		16.9167	0.46055	0.58411		16.9167	0.29188	0.234
17	0.25317	0.20813		17	0.45589	0.56509		17	0.47626	0.56249		17	0.29415	0.23375
17.0833	0.267485	0.23192		17.0833	0.55717	0.55206		17.0833	0.46097	0.58856		17.0833	0.30277	0.23425
17.1667	0.243595	0.2613		17.1667	0.46215	0.55515		17.1667	0.46601	0.58968		17.1667	0.29358	0.23251
17.25	0.242345	0.24825		17.25	0.46257	0.55774		17.25	0.48455	0.60163		17.25	0.29901	0.23052
17.3333	0.254335	0.202175		17.3333	0.46215	0.56403		17.3333	0.62655	0.61037		17.3333	0.29216	0.22634
17.4167	0.26868	0.207775		17.4167	0.47756	0.55723		17.4167	0.46897	0.59476		17.4167	0.2899	0.23052
17.5	0.267945	0.21423		17.5	0.57479	0.56721		17.5	0.47196	0.58411		17.5	0.2899	0.23151
17.5833	0.26704	0.20628		17.5833	0.46257	0.56035		17.5833	0.47973	0.58912		17.5833	0.2885	0.22413
17.6667	0.25236	0.20784		17.6667	0.5298	0.56988		17.6667	0.51041	0.57915		17.6667	0.29387	0.25156
17.75	0.27387	0.209885		17.75	0.46384	0.56088		17.75	0.46897	0.60048		17.75	0.2899	0.23151
17.8333	0.241925	0.20879		17.8333	0.4651	0.57961		17.8333	0.48235	0.588		17.8333	0.29387	0.23375
17.9167	0.247075	0.27227		17.9167	0.46257	0.57961		17.9167	0.4711	0.59933		17.9167	0.29245	0.22365
18	0.255705	0.23723		18	0.47107	0.58622		18	0.52611	0.60568		18	0.31632	0.22953
18.0833	0.258105	0.206745		18.0833	0.49308	0.56988		18.0833	0.47281	0.5808		18.0833	0.29415	0.23625
18.1667	0.250185	0.19558		18.1667	0.52153	0.56881		18.1667	0.4741	0.59476		18.1667	0.28598	0.24461
18.25	0.24828	0.19964		18.25	0.45964	0.57041		18.25	0.49615	0.63519		18.25	0.28375	0.2677
18.3333	0.238295	0.2058		18.3333	0.49716	0.5758		18.3333	0.47755	0.60336		18.3333	0.28598	0.26475
18.4167	0.271725	0.209755		18.4167	0.45631	0.56615		18.4167	0.49615	0.57915		18.4167	0.29387	0.22756
18.5	0.25056	0.19698		18.5	0.44931	0.55412		18.5	0.48323	0.58522		18.5	0.29415	0.22683
18.5833	0.24426	0.232055		18.5833	0.45714	0.56615		18.5833	0.48853	0.59704		18.5833	0.28766	0.22781
18.6667	0.32134	0.259495		18.6667	0.49807	0.56615		18.6667	0.47367	0.58633		18.6667	0.297	0.23052
18.75	0.25096	0.301575		18.75	0.44768	0.56774		18.75	0.47842	0.58411		18.75	0.2885	0.22732
18.8333	0.321935	0.201255		18.8333	0.55927	0.56827		18.8333	0.47929	0.59933		18.8333	0.28934	0.22805
18.9167	0.337475	0.208715		18.9167	0.44687	0.56721		18.9167	0.4741	0.62351		18.9167	0.28682	0.23176
19	0.2433	0.209755		19	0.52637	0.55723		19	0.47539	0.61988		19	0.28431	0.22292
19.0833	0.25135	0.19738		19.0833	0.44727	0.56934		19.0833	0.48367	0.62109		19.0833	0.2916	0.23801
19.1667	0.269595	0.19628		19.1667	0.43922	0.57743		19.1667	0.47669	0.60278		19.1667	0.29358	0.23077
19.25	0.253195	0.20228		19.25	0.43962	0.54696		19.25	0.47973	0.62962		19.25	0.295	0.23675
19.3333	0.298605	0.207735		19.3333	0.46089	0.56881		19.3333	0.47973	0.60743		19.3333	0.29019	0.23877
19.4167	0.24767	0.202725		19.4167	0.51483	0.58235		19.4167	0.49796	0.63085		19.4167	0.28486	0.23751
19.5	0.293425	0.19675		19.5	0.43763	0.55412		19.5	0.47929	0.62472		19.5	0.28766	0.28728
19.5833	0.24693	0.20832		19.5833	0.47799	0.56774		19.5833	0.47842	0.61095		19.5833	0.29216	0.2283
19.6667	0.250715	0.196325		19.6667	0.53325	0.55567		19.6667	0.48104	0.61868		19.6667	0.28906	0.23251
19.75	0.306475	0.21994		19.75	0.43368	0.55464		19.75	0.63519	0.60568		19.75	0.28822	0.22978
19.8333	0.27982	0.238075		19.8333	0.43723	0.57906		19.8333	0.51511	0.59476		19.8333	0.29132	0.23726
19.9167	0.2525	0.196065		19.9167	0.44323	0.54899		19.9167	0.51369	0.61569		19.9167	0.2885	0.22904
20	0.237015	0.23147		20	0.42742	0.55464		20	0.49255	0.59818		20	0.2885	0.23102
20.0833	0.236285	0.20494		20.0833	0.45672	0.5536		20.0833	0.50529	0.59704		20.0833	0.29729	0.22683
20.1667	0.261715	0.19783		20.1667	0.53574	0.56721		20.1667	0.50299	0.63085		20.1667	0.30539	0.2345
20.25	0.255095	0.20771		20.25	0.44122	0.56035		20.25	0.47025	0.6086		20.25	0.29019	0.23077
20.3333	0.23089	0.19362		20.3333	0.41859	0.54747		20.3333	0.47582	0.5999		20.3333	0.28766	0.22707
20.4167	0.2943	0.202605		20.4167	0.453	0.56615		20.4167	0.53641	0.62109		20.4167	0.28514	0.25052
20.5	0.253855	0.233045		20.5	0.41292	0.5495		20.5	0.5305	0.59933		20.5	0.29815	0.2345
20.5833	0.229985	0.205405		20.5833	0.42703	0.55931		20.5833	0.46643	0.6151		20.5833	0.29019	0.23126
20.6667	0.23743	0.234345		20.6667	0.41405	0.56934		20.6667	0.4639	0.60048		20.6667	0.29358	0.23251
20.75	0.29974	0.226315		20.75	0.41405	0.54797		20.75	0.46306	0.61095		20.75	0.29188	0.22683
20.8333	0.32342	0.203015		20.8333	0.41405	0.55412		20.8333	0.4711	0.59533		20.8333	0.28403	0.23275
20.9167	0.32529	0.20586		20.9167	0.44122	0.55619		20.9167	0.48808	0.59818		20.9167	0.28403	0.23003
21	0.29458	0.24949		21	0.39526	0.54041		21	0.47712	0.62533		21	0.29019	0.23525
21.0833	0.32953	0.202775		21.0833	0.40918	0.55052		21.0833	0.45271	0.6051		21.0833	0.28514	0.22732
21.1667	0.317915	0.18817		21.1667	0.39203	0.54848		21.1667	0.46014	0.5925		21.1667	0.28486	0.22929
21.25	0.256575	0.237525		21.25	0.39311	0.56403		21.25	0.45558	0.5819		21.25	0.28822	0.22781
21.3333	0.252	0.225125		21.3333	0.37969	0.54292		21.3333	0.46222	0.59647		21.3333	0.29387	0.23052
21.4167	0.25786	0.20547		21.4167	0.50405	0.54493		21.4167	0.50994	0.59419		21.4167	0.29273	0.22929
21.5	0.289755	0.200095		21.5	0.37761	0.54342		21.5	0.4677	0.5819		21.5	0.28237	0.23126
21.5833	0.314845	0.205535		21.5833	0.38178	0.54392		21.5833	0.46181	0.588		21.5833	0.29387	0.22855
21.6667	0.238485	0.20354		21.6667	0.37382	0.53446		21.6667	0.46014	0.62594		21.6667	0.29844	0.24949
21.75	0.260715	0.192955		21.75	0.37934	0.53941		21.75	0.45806	0.58466		21.75	0.29047	0.2217
21.8333	0.253935	0.192575		21.8333	0.43525	0.53792		21.8333	0.44299	0.5999		21.8333	0.28822	0.22879
21.9167	0.276975	0.195745		21.9167	0.36298	0.53941		21.9167	0.43115	0.5908		21.9167	0.29075	0.23102
22	0.24354	0.225565		22	0.35766	0.52907		22	0.54342	0.61808		22	0.28934	0.23003
22.0833	0.24045	0.219285		22.0833	0.36938	0.52135		22.0833	0.43115	0.60278		22.0833	0.28962	0.22536
22.1667	0.24629	0.19299		22.1667	0.35077	0.51706		22.1667	0.42998	0.57806		22.1667	0.2871	0.22707
22.25	0.24033	0.19514		22.25	0.49038	0.53053		22.25	0.42804	0.56887		22.25	0.2916	0.22732
22.3333	0.2311	0.21813		22.3333	0.34785	0.51329		22.3333	0.4219	0.58577		22.3333	0.2871	0.23201
22.4167	0.333625	0.19378		22.4167	0.38564	0.52182		22.4167	0.42766	0.57047		22.4167	0.30509	0.2283
22.5	0.268085	0.191945		22.5	0.35077	0.51282		22.5	0.43624	0.58355		22.5	0.29273	0.22904
22.5833	0.25998	0.191055		22.5833	0.35865	0.50538		22.5833	0.41322	0.56994		22.5833	0.28906	0.22805
22.6667	0.23492	0.19367		22.6667	0.39998	0.50584		22.6667	0.40838	0.5819		22.6667	0.2857	0.22511
22.75	0.27585	0.192225		22.75	0.36064	0.51849		22.75	0.46982	0.55003		22.75	0.2899	0.22732
22.8333	0.25091	0.196915		22.8333	0.33043	0.51517		22.8333	0.39671	0.55518		22.8333	0.28794	0.22609
22.9167	0.30885	0.217215		22.9167	0.33292	0.51002		22.9167	0.39636	0.55311		22.9167	0.2899	0.24512
23	0.237065	0.188685		23	0.35502	0.51329		23	0.40801	0.58245		23	0.28486	0.23176
23.0833	0.30912	0.20181		23.0833	0.38705	0.50862		23.0833	0.46139	0.55518		23.0833	0.3092	0.2413
23.1667	0.27545	0.22496		23.1667	0.33732	0.50584		23.1667	0.40728	0.55259		23.1667	0.28906	0.22316
23.25	0.302805	0.19687		23.25	0.32274	0.50446		23.25	0.38395	0.5389		23.25	0.2916	0.22707
23.3333	0.288365	0.21364		23.3333	0.39563	0.49535		23.3333	0.41697	0.52757		23.3333	0.30364	0.22756
23.4167	0.247435	0.214745		23.4167	0.36701	0.48204		23.4167	0.40324	0.53641		23.4167	0.28264	0.24231
23.5	0.250105	0.196305		23.5	0.31369	0.49807		23.5	0.3784	0.54342		23.5	0.28682	0.22781
23.5833	0.275455	0.200305		23.5833	0.31699	0.48292		23.5833	0.40434	0.54696		23.5833	0.28654	0.22855
23.6667	0.244895	0.201915		23.6667	0.42241	0.49043		23.6667	0.43427	0.5399		23.6667	0.28375	0.22658
23.75	0.30521	0.191305		23.75	0.3119	0.47041		23.75	0.38186	0.53542		23.75	0.28347	0.22707
23.8333	0.261545	0.19394		23.8333	0.34592	0.48688		23.8333	0.36181	0.53295		23.8333	0.28906	0.2234
23.9167	0.263	0.231175		23.9167	0.31249	0.47727		23.9167	0.36181	0.53493		23.9167	0.28598	0.23475
24	0.2698	0.206565		24	0.30953	0.46998		24	0.396	0.53542		24	0.29245	0.23425
24.0833	0.242485	0.197055		24.0833	0.32061	0.47554		24.0833	0.36414	0.50994		24.0833	0.31692	0.23176
24.1667	0.252225	0.22732		24.1667	0.45506	0.48204		24.1667	0.36783	0.51181		24.1667	0.29557	0.23052
24.25	0.24229	0.193185		24.25	0.35964	0.47727		24.25	0.36515	0.5305		24.25	0.29472	0.25078
24.3333	0.30459	0.230175		24.3333	0.3389	0.479		24.3333	0.36348	0.50761		24.3333	0.3048	0.24028
24.4167	0.29752	0.2016		24.4167	0.31819	0.47813		24.4167	0.36082	0.52177		24.4167	0.30714	0.24257
24.5	0.27395	0.216815		24.5	0.32001	0.49177		24.5	0.41622	0.50437		24.5	0.31453	0.2418
24.5833	0.274315	0.199065		24.5833	0.32396	0.49132		24.5833	0.36817	0.53641		24.5833	0.3092	0.25312
24.6667	0.26675	0.195975		24.6667	0.32396	0.48292		24.6667	0.36215	0.51228		24.6667	0.33062	0.26824
24.75	0.24944	0.22824		24.75	0.43803	0.49087		24.75	0.37736	0.53493		24.75	0.32053	0.26716
24.8333	0.27192	0.2045		24.8333	0.32981	0.48644		24.8333	0.39385	0.51558		24.8333	0.32296	0.26987
24.9167	0.26954	0.218065		24.9167	0.33074	0.47126		24.9167	0.36515	0.52611		24.9167	0.32509	0.27779
25	0.283505	0.202475		25	0.33324	0.51142		25	0.38852	0.49706		25	0.32296	0.27532
25.0833	0.245335	0.20839		25.0833	0.45506	0.47943		25.0833	0.37053	0.55311		25.0833	0.32723	0.27973
25.1667	0.26764	0.21245		25.1667	0.34017	0.48204		25.1667	0.50345	0.51369		25.1667	0.33279	0.287
25.25	0.254385	0.242375		25.25	0.44849	0.49311		25.25	0.37874	0.4912		25.25	0.33404	0.29181
25.3333	0.29133	0.211605		25.3333	0.44122	0.48161		25.3333	0.37359	0.49525		25.3333	0.33155	0.29582
25.4167	0.291025	0.21336		25.4167	0.44323	0.48909		25.4167	0.37736	0.50345		25.4167	0.33685	0.30748
25.5	0.303935	0.21305		25.5	0.46638	0.48688		25.5	0.37702	0.49076		25.5	0.33874	0.30985
25.5833	0.30653	0.218355		25.5833	0.47365	0.51754		25.5833	0.39206	0.51228		25.5833	0.34063	0.32836
25.6667	0.264775	0.21661		25.6667	0.453	0.49356		25.6667	0.385	0.52952		25.6667	0.34317	0.31074
25.75	0.31245	0.22765		25.75	0.46131	0.49716		25.75	0.39135	0.54141		25.75	0.34637	0.32435
25.8333	0.267355	0.285705		25.8333	0.46047	0.51423		25.8333	0.39852	0.52225		25.8333	0.35088	0.32929
25.9167	0.26345	0.23323		25.9167	0.46468	0.494		25.9167	0.43427	0.48808		25.9167	0.35577	0.31313
26	0.300995	0.23598		26	0.46936	0.50816		26	0.40434	0.48499		26	0.35512	0.32159
26.0833	0.28367	0.23353		26.0833	0.47279	0.50079		26.0833	0.42688	0.49842		26.0833	0.35545	0.32282
26.1667	0.273935	0.240575		26.1667	0.47756	0.49626		26.1667	0.41247	0.52418		26.1667	0.36039	0.33241
26.25	0.317845	0.2413		26.25	0.49083	0.50862		26.25	0.40987	0.50622		26.25	0.36271	0.32712
26.3333	0.3049	0.25176		26.3333	0.47887	0.51188		26.3333	0.45889	0.47973		26.3333	0.36405	0.34126
26.4167	0.325345	0.312945		26.4167	0.48326	0.52761		26.4167	0.41396	0.51087		26.4167	0.38703	0.33398
26.5	0.3506	0.244385		26.5	0.49944	0.51188		26.5	0.42	0.47973		26.5	0.36942	0.35095
26.5833	0.26942	0.26025		26.5833	0.49579	0.50584		26.5833	0.42804	0.49255		26.5833	0.36942	0.33776
26.6667	0.43229	0.24366		26.6667	0.49263	0.51944		26.6667	0.45723	0.50299		26.6667	0.37624	0.33713
26.75	0.279215	0.244		26.75	0.51531	0.54747		26.75	0.51134	0.5409		26.75	0.39953	0.37719
26.8333	0.30661	0.243835		26.8333	0.5059	0.54041		26.8333	0.45026	0.52708		26.8333	0.37969	0.34834
26.9167	0.30019	0.252435		26.9167	0.50128	0.5614		26.9167	0.4694	0.52806		26.9167	0.38387	0.35291
27	0.284715	0.28126		27	0.50359	0.52278		27	0.47755	0.52757		27	0.39127	0.35952
27.0833	0.28151	0.24955		27.0833	0.55457	0.56934		27.0833	0.48147	0.4872		27.0833	0.40758	0.36997
27.1667	0.29104	0.262725		27.1667	0.5087	0.53594		27.1667	0.45189	0.53001		27.1667	0.39808	0.38987
27.25	0.306925	0.266375		27.25	0.51531	0.53347		27.25	0.45641	0.49525		27.25	0.39377	0.37202
27.3333	0.302725	0.27666		27.3333	0.56244	0.54242		27.3333	0.4639	0.53295		27.3333	0.40062	0.38138
27.4167	0.31926	0.25716		27.4167	0.52735	0.56615		27.4167	0.46097	0.51416		27.4167	0.42955	0.3888
27.5	0.296985	0.289575		27.5	0.52056	0.55827		27.5	0.54141	0.5557		27.5	0.41055	0.43618
27.5833	0.30994	0.2708		27.5833	0.53375	0.55827		27.5833	0.48016	0.54141		27.5833	0.41691	0.39707
27.6667	0.33304	0.26463		27.6667	0.61293	0.57364		27.6667	0.47842	0.52757		27.6667	0.42684	0.40255
27.75	0.31898	0.335475		27.75	0.52931	0.57041		27.75	0.47669	0.51463		27.75	0.42147	0.40773
27.8333	0.33049	0.265175		27.8333	0.53974	0.58622		27.8333	0.4948	0.51181		27.8333	0.43502	0.41524
27.9167	0.393235	0.26805		27.9167	0.58194	0.56562		27.9167	0.4912	0.53295		27.9167	0.4362	0.42057
28	0.346385	0.290275		28	0.57808	0.56774		28	0.5389	0.52273		28	0.44256	0.41942
28.0833	0.379715	0.27398		28.0833	0.55301	0.57364		28.0833	0.50299	0.52806		28.0833	0.44216	0.42287
28.1667	0.33945	0.307285		28.1667	0.59373	0.59976		28.1667	0.50668	0.55726		28.1667	0.46473	0.43578
28.25	0.33762	0.287285		28.25	0.61952	0.59013		28.25	0.53295	0.5797		28.25	0.45474	0.43538
28.3333	0.34378	0.273485		28.3333	0.60526	0.59976		28.3333	0.51041	0.55105		28.3333	0.46684	0.43618
28.4167	0.33565	0.279665		28.4167	0.57316	0.59238		28.4167	0.52177	0.55934		28.4167	0.47626	0.45113
28.5	0.372875	0.300985		28.5	0.56563	0.6167		28.5	0.52129	0.55934		28.5	0.47195	0.44178
28.5833	0.411735	0.35324		28.5833	0.63427	0.60786		28.5833	0.55414	0.54798		28.5833	0.49481	0.44949
28.6667	0.35784	0.283525		28.6667	0.61293	0.60264		28.6667	0.52806	0.56833		28.6667	0.53997	0.44623
28.75	0.351	0.292795		28.75	0.57643	0.60669		28.75	0.52952	0.57317		28.75	0.49032	0.45693
28.8333	0.38531	0.326035		28.8333	0.59202	0.61433		28.8333	0.53542	0.57588		28.8333	0.48943	0.48092
28.9167	0.411355	0.29388		28.9167	0.57753	0.62331		28.9167	0.55105	0.57751		28.9167	0.544	0.46791
29	0.35935	0.304525		29	0.61892	0.62391		29	0.55466	0.55726		29	0.50904	0.46962
29.0833	0.38096	0.31415		29.0833	0.5836	0.62391		29.0833	0.56355	0.59875		29.0833	0.51467	0.48402
29.1667	0.399025	0.298275		29.1667	0.5943	0.63063		29.1667	0.58912	0.60978		29.1667	0.51704	0.4761
29.25	0.38071	0.30208		29.25	0.5943	0.63248		29.25	0.58744	0.57642		29.25	0.5252	0.48048
29.3333	0.37559	0.31089		29.3333	0.59888	0.66121		29.3333	0.59647	0.61037		29.3333	0.53897	0.48758
29.4167	0.37019	0.30362		29.4167	0.59888	0.6387		29.4167	0.56197	0.58912		29.4167	0.53947	0.48758
29.5	0.40166	0.313275		29.5	0.60351	0.6387		29.5	0.56887	0.60163		29.5	0.53797	0.49117
29.5833	0.41855	0.312705		29.5833	0.60585	0.65142		29.5833	0.58744	0.59704		29.5833	0.53747	0.49072
29.6667	0.42736	0.320415		29.6667	0.60468	0.65206		29.6667	0.60105	0.62412		29.6667	0.54148	0.50029
29.75	0.417275	0.3317		29.75	0.62316	0.65989		29.75	0.58577	0.59704		29.75	0.56418	0.50538
29.8333	0.42158	0.315805		29.8333	0.61056	0.67055		29.8333	0.63457	0.61154		29.8333	0.55423	0.51148
29.9167	0.417425	0.34499		29.9167	0.61115	0.66719		29.9167	0.59875	0.62412		29.9167	0.55682	0.5148
30	0.410835	0.31798		30	0.61651	0.67666		30	0.59875	0.61154		30	0.60525	0.51767
30.0833	0.44867	0.323265		30.0833	0.62073	0.68078		30.0833	0.61332	0.6145		30.0833	0.64997	0.52056
30.1667	0.413355	0.330805		30.1667	0.62377	0.6692		30.1667	0.64337	0.62472		30.1667	0.62186	0.52056
30.25	0.450755	0.320885		30.25	0.64824	0.67597		30.25	0.66284	0.61154		30.25	0.67934	0.53279
30.3333	0.45745	0.35915		30.3333	0.69021	0.6794		30.3333	0.61037	0.64147		30.3333	0.6849	0.53628
30.4167	0.43743	0.36444		30.4167	0.63302	0.68704		30.4167	0.63832	0.63769		30.4167	0.63538	0.54131
30.5	0.45209	0.379445		30.5	0.6374	0.68774		30.5	0.61749	0.65365		30.5	0.63977	0.54692
30.5833	0.44576	0.33669		30.5833	0.64438	0.68844		30.5833	0.63209	0.64528		30.5833	0.68982	0.55311
30.6667	0.475615	0.347035		30.6667	0.65803	0.68985		30.6667	0.62716	0.6402		30.6667	0.65779	0.55572
30.75	0.462585	0.33927		30.75	0.65018	0.72204		30.75	0.63457	0.64337		30.75	0.69552	0.56205
30.8333	0.465315	0.344015		30.8333	0.67279	0.69624		30.8333	0.64976	0.66351		30.8333	0.71681	0.56739
30.9167	0.4472	0.36341		30.9167	0.67279	0.69839		30.9167	0.63644	0.6543		30.9167	0.68141	0.57008
31	0.453995	0.35219		31	0.66267	0.71302		31	0.67565	0.68046		31	0.73058	0.57389
31.0833	0.467735	0.361705		31.0833	0.69666	0.72892		31.0833	0.64976	0.65822		31.0833	0.67181	0.57553
31.1667	0.460585	0.351555		31.1667	0.65671	0.71079		31.1667	0.653	0.64976		31.1667	0.74159	0.58104
31.25	0.480655	0.35453		31.25	0.66602	0.7175		31.25	0.66886	0.65625		31.25	0.7408	0.58606
31.3333	0.475595	0.36382		31.3333	0.69021	0.71675		31.3333	0.65888	0.66152		31.3333	0.69195	0.59341
31.4167	0.48353	0.361225		31.4167	0.68879	0.71826		31.4167	0.66685	0.70172		31.4167	0.70129	0.59227
31.5	0.496685	0.380995		31.5	0.66602	0.72204		31.5	0.73964	0.66284		31.5	0.70347	0.59858
31.5833	0.4984	0.36242		31.5833	0.67211	0.72738		31.5833	0.68814	0.69523		31.5833	0.7298	0.60206
31.6667	0.485125	0.410885		31.6667	0.72962	0.73358		31.6667	0.68185	0.68185		31.6667	0.75289	0.60792
31.75	0.51281	0.37214		31.75	0.6981	0.73358		31.75	0.70027	0.70537		31.75	0.71307	0.60851
31.8333	0.54347	0.37941		31.8333	0.68107	0.7297		31.8333	0.68463	0.68393		31.8333	0.72748	0.61267
31.9167	0.50286	0.38073		31.9167	0.72652	0.73514		31.9167	0.68743	0.69595		31.9167	0.75289	0.61928
32	0.52891	0.382255		32	0.69235	0.73907		32	0.71499	0.6938		32	0.72517	0.61807
32.0833	0.527135	0.39841		32.0833	0.69092	0.73671		32.0833	0.6981	0.69096		32.0833	0.75618	0.61506
32.1667	0.517835	0.37714		32.1667	0.70466	0.75108		32.1667	0.72484	0.70318		32.1667	0.73842	0.61207
32.25	0.542	0.381615		32.25	0.6945	0.7527		32.25	0.70391	0.71201		32.25	0.71832	0.61088
32.3333	0.513765	0.39097		32.3333	0.70393	0.7527		32.3333	0.71052	0.72869		32.3333	0.71757	0.6091
32.4167	0.52984	0.40017		32.4167	0.70028	0.76678		32.4167	0.71574	0.71499		32.4167	0.71307	0.60615
32.5	0.53164	0.394755		32.5	0.72344	0.7568		32.5	0.71275	0.701		32.5	0.73763	0.60557
32.5833	0.538395	0.40292		32.5833	0.70466	0.75762		32.5833	0.74603	0.73335		32.5833	0.73448	0.60439
32.6667	0.53607	0.410945		32.6667	0.70984	0.75927		32.6667	0.76746	0.72869		32.6667	0.71083	0.59858
32.75	0.59999	0.40027		32.75	0.71208	0.76343		32.75	0.73257	0.70831		32.75	0.71832	0.60557
32.8333	0.553405	0.405915		32.8333	0.7181	0.7568		32.8333	0.72714	0.7357		32.8333	0.71832	0.59685
32.9167	0.54788	0.404645		32.9167	0.71357	0.77016		32.9167	0.74362	0.72331		32.9167	0.71531	0.6009
33	0.587155	0.409395		33	0.7181	0.77614		33	0.73648	0.71201		33	0.71908	0.59171
33.0833	0.57619	0.411105		33.0833	0.7304	0.77614		33.0833	0.82137	0.72869		33.0833	0.74319	0.5957
33.1667	0.566005	0.43394		33.1667	0.75444	0.76678		33.1667	0.77427	0.73648		33.1667	0.72364	0.58774
33.25	0.561035	0.41427		33.25	0.7242	0.7822		33.25	0.74683	0.73491		33.25	0.71456	0.58606
33.3333	0.597	0.413755		33.3333	0.74466	0.77357		33.3333	0.74282	0.72255		33.3333	0.72364	0.58159
33.4167	0.59137	0.4096		33.4167	0.78252	0.77873		33.4167	0.75661	0.72791		33.4167	0.70787	0.57993
33.5	0.59865	0.42115		33.5	0.7304	0.78483		33.5	0.75909	0.73257		33.5	0.7042	0.57662
33.5833	0.606775	0.42508		33.5833	0.73431	0.78658		33.5833	0.77513	0.73023		33.5833	0.68841	0.57553
33.6667	0.60722	0.429745		33.6667	0.76529	0.78307		33.6667	0.7717	0.77513		33.6667	0.72748	0.57008
33.75	0.603935	0.427955		33.75	0.78517	0.7928		33.75	0.76242	0.76746		33.75	0.69623	0.56954
33.8333	0.61756	0.430295		33.8333	0.75034	0.80365		33.8333	0.7717	0.75744		33.8333	0.71232	0.56846
33.9167	0.606015	0.43411		33.9167	0.75609	0.80641		33.9167	0.78382	0.75744		33.9167	0.6849	0.56739
34	0.59948	0.44056		34	0.74547	0.78835		34	0.77256	0.74683		34	0.7064	0.56151
34.0833	0.614495	0.4832		34.0833	0.76698	0.79548		34.0833	0.85829	0.76577		34.0833	0.6849	0.55993
34.1667	0.61894	0.46299		34.1667	0.76613	0.81011		34.1667	0.78382	0.75088		34.1667	0.68211	0.55677
34.25	0.604805	0.449535		34.25	0.7528	0.80274		34.25	0.78207	0.75579		34.25	0.69839	0.55624
34.3333	0.615615	0.445225		34.3333	0.78606	0.80091		34.3333	0.78558	0.76493		34.3333	0.6835	0.55363
34.4167	0.614465	0.454535		34.4167	0.77468	0.80365		34.4167	0.78294	0.75415		34.4167	0.67934	0.55
34.5	0.615275	0.476215		34.5	0.78077	0.8		34.5	0.82328	0.78207		34.5	0.67659	0.55
34.5833	0.632465	0.481695		34.5833	0.7923	0.81291		34.5833	0.80818	0.79		34.5833	0.67181	0.55104
34.6667	0.61937	0.45065		34.6667	0.76783	0.81857		34.6667	0.84495	0.77599		34.6667	0.66843	0.54233
34.75	0.632905	0.45656		34.75	0.76529	0.80919		34.75	0.84596	0.78294		34.75	0.67865	0.5403
34.8333	0.63444	0.455735		34.8333	0.80139	0.81385		34.8333	0.81284	0.76409		34.8333	0.67865	0.53879
34.9167	0.628135	0.49177		34.9167	0.77728	0.80919		34.9167	0.82618	0.78294		34.9167	0.66241	0.53578
35	0.63409	0.46293		35	0.76698	0.81291		35	0.92333	0.79179		35	0.68141	0.53279
35.0833	0.62107	0.47642		35.0833	0.7721	0.81291		35.0833	0.82425	0.78207		35.0833	0.66574	0.5313
35.1667	0.62495	0.473405		35.1667	0.77382	0.81667		35.1667	0.81378	0.79448		35.1667	0.70347	0.53032
35.25	0.651335	0.48166		35.25	0.77815	0.82525		35.25	0.83596	0.79		35.25	0.66708	0.52298
35.3333	0.637945	0.479055		35.3333	0.80693	0.82622		35.3333	0.81756	0.79628		35.3333	0.69695	0.51863
35.4167	0.652055	0.475565		35.4167	0.77902	0.82238		35.4167	0.83794	0.79809		35.4167	0.65779	0.51863
35.5	0.662985	0.506385		35.5	0.81539	0.82333		35.5	0.82041	0.79179		35.5	0.65648	0.51911
35.5833	0.645825	0.486675		35.5833	0.78252	0.82525		35.5833	0.82137	0.79448		35.5833	0.6863	0.51815
35.6667	0.67365	0.484735		35.6667	0.78429	0.83401		35.6667	0.83202	0.80264		35.6667	0.64997	0.50913
35.75	0.655615	0.502605		35.75	0.78606	0.8301		35.75	0.82521	0.79089		35.75	0.65256	0.50678
35.8333	0.654845	0.493275		35.8333	0.78872	0.82622		35.8333	0.87963	0.78911		35.8333	0.65648	0.50213
35.9167	0.64244	0.49405		35.9167	0.79682	0.83598		35.9167	0.85621	0.80448		35.9167	0.65062	0.50306
36	0.65621	0.49324		36	0.80323	0.82333		36	0.83695	0.80264		36	0.64548	0.50029
36.0833	0.67619	0.49065		36.0833	0.82594	0.83796		36.0833	0.90208	0.8054		36.0833	0.7064	0.49708
36.1667	0.661975	0.48265		36.1667	0.81539	0.83697		36.1667	0.86883	0.78823		36.1667	0.64548	0.49389
36.25	0.65976	0.50381		36.25	0.80139	0.83303		36.25	0.84093	0.79		36.25	0.64103	0.49072
36.3333	0.6457	0.482675		36.3333	0.79864	0.83303		36.3333	0.84294	0.81472		36.3333	0.67113	0.48535
36.4167	0.684225	0.485295		36.4167	0.80693	0.83697		36.4167	0.86883	0.81756		36.4167	0.6842	0.48402
36.5	0.64565	0.494065		36.5	0.83181	0.83499		36.5	0.90905	0.80356		36.5	0.63851	0.48446
36.5833	0.659585	0.51797		36.5833	0.83478	0.83796		36.5833	0.84799	0.8054		36.5833	0.66175	0.48269
36.6667	0.65158	0.49892		36.6667	0.80973	0.83401		36.6667	0.88959	0.80725		36.6667	0.6759	0.4796
36.75	0.645685	0.4987		36.75	0.80231	0.83697		36.75	0.88514	0.80911		36.75	0.63042	0.4761
36.8333	0.625435	0.49705		36.8333	0.80973	0.83895		36.8333	0.85208	0.82137		36.8333	0.64869	0.4722
36.9167	0.635655	0.493925		36.9167	0.80415	0.84395		36.9167	0.84799	0.82811		36.9167	0.6474	0.47048
37	0.63531	0.54293		37	0.81349	0.84194		37	0.88514	0.81946		37	0.66978	0.4722
37.0833	0.64296	0.49559		37.0833	0.84379	0.849		37.0833	0.89071	0.82521		37.0833	0.6474	0.46876
37.1667	0.62206	0.49942		37.1667	0.80601	0.84697		37.1667	0.87745	0.83497		37.1667	0.63476	0.46705
37.25	0.647255	0.493695		37.25	0.81824	0.84799		37.25	0.8742	0.82328		37.25	0.67453	0.46112
37.3333	0.662085	0.482915		37.3333	0.81539	0.84194		37.3333	0.86037	0.81472		37.3333	0.65191	0.46112
37.4167	0.63394	0.486545		37.4167	0.81444	0.84495		37.4167	0.87312	0.81851		37.4167	0.68072	0.45818
37.5	0.61802	0.48444		37.5	0.84889	0.84596		37.5	0.86142	0.83202		37.5	0.63165	0.45735
37.5833	0.623255	0.49234		37.5833	0.82208	0.84495		37.5833	0.86564	0.81756		37.5833	0.62918	0.45735
37.6667	0.62168	0.517175		37.6667	0.83976	0.84596		37.6667	0.89183	0.81004		37.6667	0.62918	0.46238
37.75	0.63021	0.49349		37.75	0.8328	0.83598		37.75	0.90093	0.833		37.75	0.67385	0.4532
37.8333	0.62099	0.501165		37.8333	0.84278	0.84194		37.8333	0.85829	0.80725		37.8333	0.63289	0.45196
37.9167	0.619295	0.496255		37.9167	0.85508	0.84194		37.9167	0.88514	0.81756		37.9167	0.62005	0.45361
38	0.63771	0.49359		38	0.81255	0.85412		38	0.87636	0.84093		38	0.62673	0.45072
38.0833	0.61546	0.483525		38.0833	0.83181	0.84596		38.0833	0.86564	0.82328		38.0833	0.6842	0.44745
38.1667	0.60171	0.4737		38.1667	0.83677	0.83994		38.1667	0.87528	0.82232		38.1667	0.62247	0.45031
38.25	0.598195	0.47097		38.25	0.8192	0.84799		38.25	0.86247	0.85106		38.25	0.63726	0.44582
38.3333	0.62621	0.46977		38.3333	0.85094	0.83205		38.3333	0.86564	0.81472		38.3333	0.6249	0.44501
38.4167	0.59224	0.468285		38.4167	0.84077	0.849		38.4167	0.86037	0.81756		38.4167	0.62247	0.44908
38.5	0.62067	0.46745		38.5	0.81539	0.83895		38.5	0.88514	0.83596		38.5	0.62673	0.44704
38.5833	0.636225	0.469555		38.5833	0.82887	0.83205		38.5833	0.88073	0.82328		38.5833	0.64933	0.4446
38.6667	0.585975	0.46873		38.6667	0.82208	0.84697		38.6667	0.88514	0.81004		38.6667	0.62005	0.44258
38.75	0.60166	0.46566		38.75	0.82015	0.83697		38.75	0.86247	0.82328		38.75	0.63977	0.44582
38.8333	0.590855	0.469105		38.8333	0.82208	0.83697		38.8333	0.86458	0.81851		38.8333	0.62734	0.44745
38.9167	0.615505	0.48802		38.9167	0.84278	0.84094		38.9167	0.88959	0.833		38.9167	0.6423	0.43897
39	0.62256	0.48329		39	0.81634	0.84294		39	0.85829	0.81946		39	0.69984	0.44623
39.0833	0.597325	0.45688		39.0833	0.82208	0.83401		39.0833	0.84799	0.82328		39.0833	0.62429	0.44663
39.1667	0.59848	0.461385		39.1667	0.82887	0.83107		39.1667	0.86564	0.81566		39.1667	0.63977	0.44178
39.25	0.616495	0.462295		39.25	0.83379	0.849		39.25	0.90788	0.81946		39.25	0.62612	0.44258
39.3333	0.612515	0.475385		39.3333	0.84481	0.83107		39.3333	0.88625	0.81004		39.3333	0.62551	0.44178
39.4167	0.59596	0.45977		39.4167	0.80973	0.82622		39.4167	0.85311	0.81097		39.4167	0.64548	0.44138
39.5	0.615005	0.462195		39.5	0.80787	0.82333		39.5	0.88847	0.83695		39.5	0.63042	0.44057
39.5833	0.629355	0.451705		39.5833	0.8192	0.82525		39.5833	0.86142	0.81756		39.5833	0.67317	0.43977
39.6667	0.5824	0.454565		39.6667	0.8328	0.8301		39.6667	0.86037	0.80082		39.6667	0.6249	0.43499
39.75	0.616555	0.4857		39.75	0.81634	0.8301		39.75	0.85829	0.82425		39.75	0.62368	0.43897
39.8333	0.600375	0.452515		39.8333	0.84278	0.82525		39.8333	0.8699	0.80173		39.8333	0.62186	0.43937
39.9167	0.61266	0.44563		39.9167	0.81161	0.82238		39.9167	0.84596	0.81284		39.9167	0.6249	0.44745
40	0.596025	0.44903		40	0.81539	0.81952		40	0.84294	0.80632		40	0.66776	0.44057
40.0833	0.59689	0.44261		40.0833	0.85197	0.82047		40.0833	0.84093	0.80725		40.0833	0.64804	0.43697
40.1667	0.601725	0.448		40.1667	0.84582	0.81952		40.1667	0.83596	0.79718		40.1667	0.61586	0.43618
40.25	0.590215	0.44093		40.25	0.80139	0.81479		40.25	0.89522	0.79089		40.25	0.62247	0.43697
40.3333	0.58535	0.444755		40.3333	0.81067	0.81479		40.3333	0.84394	0.79628		40.3333	0.64869	0.43897
40.4167	0.61325	0.43814		40.4167	0.80415	0.81291		40.4167	0.83104	0.80818		40.4167	0.63914	0.43817
40.5	0.58791	0.44721		40.5	0.82015	0.81385		40.5	0.83497	0.80911		40.5	0.63788	0.43499
40.5833	0.576725	0.44254		40.5833	0.79682	0.81479		40.5833	0.88183	0.80356		40.5833	0.63351	0.43697
40.6667	0.58037	0.438345		40.6667	0.82208	0.81667		40.6667	0.85414	0.79628		40.6667	0.6298	0.43341
40.75	0.5696	0.44257		40.75	0.7932	0.81011		40.75	0.833	0.79		40.75	0.61288	0.43857
40.8333	0.58109	0.43378		40.8333	0.82208	0.80365		40.8333	0.84596	0.80725		40.8333	0.61407	0.4338
40.9167	0.563005	0.429295		40.9167	0.7932	0.81291		40.9167	0.83006	0.81004		40.9167	0.63538	0.43618
41	0.600785	0.446755		41	0.83379	0.80365		41	0.82521	0.78294		41	0.61348	0.43459
41.0833	0.5663	0.429285		41.0833	0.78872	0.80549		41.0833	0.82137	0.79718		41.0833	0.60934	0.43459
41.1667	0.58024	0.443045		41.1667	0.81824	0.81105		41.1667	0.83993	0.78911		41.1667	0.6117	0.43697
41.25	0.5902	0.42346		41.25	0.78606	0.79638		41.25	0.82137	0.80082		41.25	0.61111	0.4338
41.3333	0.544925	0.444295		41.3333	0.79773	0.80733		41.3333	0.86352	0.80632		41.3333	0.66241	0.4338
41.4167	0.553455	0.44025		41.4167	0.83976	0.80826		41.4167	0.81756	0.79		41.4167	0.60993	0.43499
41.5	0.545045	0.434585		41.5	0.79864	0.80549		41.5	0.80911	0.79		41.5	0.63476	0.44017
41.5833	0.53107	0.440285		41.5833	0.7799	0.81291		41.5833	0.80818	0.79358		41.5833	0.61348	0.43618
41.6667	0.54284	0.423265		41.6667	0.78165	0.8		41.6667	0.80818	0.78734		41.6667	0.60876	0.43578
41.75	0.52719	0.437545		41.75	0.79682	0.8		41.75	0.82041	0.79448		41.75	0.60876	0.43341
41.8333	0.553195	0.448635		41.8333	0.77815	0.80641		41.8333	0.80911	0.77685		41.8333	0.62612	0.43737
41.9167	0.543165	0.426135		41.9167	0.78694	0.80182		41.9167	0.87636	0.77945		41.9167	0.62247	0.43538
42	0.535145	0.41754		42	0.79411	0.80091		42	0.79899	0.79		42	0.60993	0.43222
42.0833	0.53385	0.41564		42.0833	0.77641	0.78133		42.0833	0.80725	0.78823		42.0833	0.60993	0.43658
42.1667	0.553475	0.44408		42.1667	0.76868	0.7857		42.1667	0.833	0.79089		42.1667	0.61229	0.4342
42.25	0.540215	0.42028		42.25	0.75858	0.7822		42.25	0.79	0.77		42.25	0.60817	0.4342
42.3333	0.53132	0.431255		42.3333	0.7834	0.77786		42.3333	0.79268	0.79179		42.3333	0.60993	0.43538
42.4167	0.527685	0.416225		42.4167	0.75527	0.77786		42.4167	0.78382	0.80173		42.4167	0.61052	0.43262
42.5	0.547385	0.413385		42.5	0.76783	0.79101		42.5	0.78294	0.79718		42.5	0.60293	0.43104
42.5833	0.53328	0.43359		42.5833	0.78783	0.78483		42.5833	0.80356	0.78823		42.5833	0.61765	0.43341
42.6667	0.553925	0.450785		42.6667	0.75775	0.77016		42.6667	0.80082	0.77772		42.6667	0.61705	0.43658
42.75	0.538475	0.417155		42.75	0.77555	0.77016		42.75	0.79	0.77945		42.75	0.65582	0.42987
42.8333	0.52993	0.413065		42.8333	0.75116	0.76847		42.8333	0.8119	0.78558		42.8333	0.67181	0.43341
42.9167	0.53424	0.445225		42.9167	0.76613	0.76426		42.9167	0.77685	0.77685		42.9167	0.64548	0.42987
43	0.539865	0.453195		43	0.74065	0.76426		43	0.76661	0.77341		43	0.60235	0.43222
43.0833	0.54124	0.41564		43.0833	0.7351	0.75516		43.0833	0.78119	0.78119		43.0833	0.60177	0.42558
43.1667	0.53401	0.40926		43.1667	0.73431	0.76678		43.1667	0.76325	0.79		43.1667	0.60004	0.42948
43.25	0.545265	0.419575		43.25	0.73196	0.75027		43.25	0.76746	0.77341		43.25	0.60934	0.43026
43.3333	0.53957	0.41792		43.3333	0.72497	0.75434		43.3333	0.76325	0.78294		43.3333	0.61705	0.42403
43.4167	0.53646	0.42504		43.4167	0.75609	0.75927		43.4167	0.76577	0.77858		43.4167	0.62308	0.42675
43.5	0.51825	0.44202		43.5	0.72962	0.74383		43.5	0.75992	0.79179		43.5	0.60467	0.42791
43.5833	0.540165	0.414905		43.5833	0.71583	0.74463		43.5833	0.80818	0.7847		43.5833	0.61645	0.42597
43.6667	0.50986	0.40945		43.6667	0.71282	0.74623		43.6667	0.76242	0.77256		43.6667	0.59832	0.42558
43.75	0.52946	0.433235		43.75	0.71508	0.73749		43.75	0.79179	0.79899		43.75	0.59832	0.42442
43.8333	0.51988	0.42173		43.8333	0.7054	0.75108		43.8333	0.76242	0.77256		43.8333	0.63103	0.42057
43.9167	0.508615	0.417375		43.9167	0.69955	0.74303		43.9167	0.74603	0.78382		43.9167	0.60235	0.42791
44	0.52941	0.42255		44	0.69882	0.72892		44	0.75497	0.77858		44	0.61645	0.42597
44.0833	0.555055	0.408515		44.0833	0.71432	0.72892		44.0833	0.75007	0.7999		44.0833	0.60235	0.42403
44.1667	0.551685	0.41803		44.1667	0.7054	0.73749		44.1667	0.76577	0.78382		44.1667	0.60876	0.42019
44.25	0.54465	0.410195		44.25	0.68879	0.72204		44.25	0.77599	0.7717		44.25	0.60817	0.42365
44.3333	0.55001	0.42268		44.3333	0.69593	0.72356		44.3333	0.72407	0.80082		44.3333	0.59947	0.42134
44.4167	0.546935	0.40426		44.4167	0.67968	0.7297		44.4167	0.74522	0.77085		44.4167	0.59603	0.42481
44.5	0.52767	0.41796		44.5	0.68597	0.72204		44.5	0.72331	0.76242		44.5	0.59546	0.42134
44.5833	0.52106	0.42221		44.5833	0.70466	0.72356		44.5833	0.71951	0.77341		44.5833	0.59947	0.42172
44.6667	0.52235	0.404815		44.6667	0.67553	0.71675		44.6667	0.72027	0.77945		44.6667	0.6117	0.42442
44.75	0.522695	0.4336		44.75	0.67485	0.71302		44.75	0.73964	0.77772		44.75	0.63103	0.42442
44.8333	0.51601	0.40392		44.8333	0.67416	0.71526		44.8333	0.77256	0.76158		44.8333	0.59319	0.42134
44.9167	0.51812	0.407775		44.9167	0.67622	0.71302		44.9167	0.71052	0.75744		44.9167	0.59206	0.41904
45	0.55364	0.423455		45	0.66737	0.70491		45	0.71425	0.77772		45	0.59206	0.41904
45.0833	0.51652	0.43219		45.0833	0.71282	0.69911		45.0833	0.75661	0.76746		45.0833	0.61467	0.41904
45.1667	0.536735	0.4017		45.1667	0.66067	0.71228		45.1667	0.69883	0.78032		45.1667	0.5915	0.42095
45.25	0.524305	0.4028		45.25	0.69163	0.70564		45.25	0.69595	0.77599		45.25	0.60235	0.41713
45.3333	0.517545	0.40372		45.3333	0.65148	0.70491		45.3333	0.69523	0.76242		45.3333	0.62005	0.42442
45.4167	0.51599	0.410395		45.4167	0.65018	0.70273		45.4167	0.701	0.77772		45.4167	0.62247	0.41599
45.5	0.514565	0.39932		45.5	0.64888	0.69839		45.5	0.68743	0.76325		45.5	0.63726	0.41942
45.5833	0.51514	0.410665		45.5833	0.7032	0.69839		45.5833	0.68324	0.76158		45.5833	0.59319	0.41448
45.6667	0.538575	0.404815		45.6667	0.67211	0.69553		45.6667	0.7135	0.74764		45.6667	0.63227	0.42019
45.75	0.515185	0.415565		45.75	0.64056	0.69268		45.75	0.66484	0.75744		45.75	0.59206	0.41335
45.8333	0.506635	0.40629		45.8333	0.63677	0.68494		45.8333	0.67021	0.75497		45.8333	0.64293	0.41675
45.9167	0.508155	0.402425		45.9167	0.63615	0.69696		45.9167	0.701	0.73885		45.9167	0.64293	0.41713
46	0.539085	0.40635		46	0.63615	0.69268		46	0.67565	0.76075		46	0.58869	0.41486
46.0833	0.55639	0.41633		46.0833	0.64247	0.71901		46.0833	0.67292	0.74282		46.0833	0.59263	0.41524
46.1667	0.54245	0.403525		46.1667	0.62622	0.68915		46.1667	0.72027	0.73727		46.1667	0.60062	0.41751
46.25	0.51771	0.42862		46.25	0.67279	0.67597		46.25	0.67089	0.75251		46.25	0.59206	0.41335
46.3333	0.54179	0.406115		46.3333	0.64759	0.67871		46.3333	0.66351	0.74683		46.3333	0.64804	0.41335
46.4167	0.54723	0.42772		46.4167	0.62255	0.68634		46.4167	0.66086	0.74123		46.4167	0.65062	0.41259
46.5	0.524045	0.40316		46.5	0.65869	0.68425		46.5	0.66086	0.72637		46.5	0.63977	0.40997
46.5833	0.5441	0.40537		46.5833	0.62134	0.67597		46.5833	0.66417	0.73101		46.5833	0.59206	0.41222
46.6667	0.520425	0.4248		46.6667	0.61532	0.6719		46.6667	0.65041	0.74603		46.6667	0.59947	0.41372
46.75	0.54654	0.40928		46.75	0.61832	0.67325		46.75	0.6556	0.72331		46.75	0.5949	0.41072
46.8333	0.5191	0.409075		46.8333	0.66669	0.68009		46.8333	0.66618	0.73413		46.8333	0.59603	0.41524
46.9167	0.5325	0.4454		46.9167	0.66468	0.69268		46.9167	0.69955	0.72946		46.9167	0.59889	0.41072
47	0.55997	0.4168		47	0.61115	0.67597		47	0.6602	0.72637		47	0.58478	0.40698
47.0833	0.51016	0.41605		47.0833	0.61472	0.68634		47.0833	0.65105	0.72331		47.0833	0.58534	0.40959
47.1667	0.51744	0.402795		47.1667	0.61056	0.6692		47.1667	0.68743	0.74203		47.1667	0.61407	0.40885
47.25	0.510965	0.418865		47.25	0.61892	0.68216		47.25	0.67908	0.72561		47.25	0.59832	0.41034
47.3333	0.52542	0.42077		47.3333	0.61056	0.6692		47.3333	0.65495	0.72331		47.3333	0.58257	0.40773
47.4167	0.527595	0.40261		47.4167	0.61711	0.68425		47.4167	0.78382	0.7061		47.4167	0.58534	0.41072
47.5	0.54393	0.42124		47.5	0.61174	0.67257		47.5	0.66551	0.74603		47.5	0.62368	0.41297
47.5833	0.53221	0.40261		47.5833	0.61532	0.67325		47.5833	0.64848	0.71649		47.5833	0.58257	0.4081
47.6667	0.514515	0.400245		47.6667	0.65278	0.67257		47.6667	0.63581	0.701		47.6667	0.60525	0.41222
47.75	0.523855	0.40896		47.75	0.63115	0.66385		47.75	0.64848	0.72255		47.75	0.63977	0.40736
47.8333	0.530125	0.396055		47.8333	0.61472	0.68564		47.8333	0.64976	0.72331		47.8333	0.60525	0.40773
47.9167	0.527365	0.45497		47.9167	0.62377	0.66187		47.9167	0.64528	0.69595		47.9167	0.58813	0.40922
48	0.55457	0.407775		48	0.6324	0.66719		48	0.64591	0.68743		48	0.58478	0.40847
48.0833	0.53953	0.41602		48.0833	0.64566	0.70056		48.0833	0.644	0.69883		48.0833	0.60876	0.41448
48.1667	0.540205	0.415865		48.1667	0.61174	0.67871		48.1667	0.64719	0.7061		48.1667	0.607	0.41524
48.25	0.606445	0.44045		48.25	0.67898	0.67803		48.25	0.70831	0.71201		48.25	0.58701	0.42326
48.3333	0.532755	0.428295		48.3333	0.68667	0.68009		48.3333	0.68603	0.71052		48.3333	0.62796	0.41828
48.4167	0.541845	0.424635		48.4167	0.62438	0.68216		48.4167	0.65365	0.73491		48.4167	0.61825	0.41866
48.5	0.54053	0.429665		48.5	0.62868	0.69268		48.5	0.68046	0.71275		48.5	0.63165	0.42442
48.5833	0.55011	0.44498		48.5833	0.63993	0.69056		48.5833	0.653	0.71725		48.5833	0.62066	0.43026
48.6667	0.561895	0.465955		48.6667	0.67075	0.70932		48.6667	0.65365	0.7135		48.6667	0.61229	0.43262
48.75	0.553355	0.44563		48.75	0.63552	0.70056		48.75	0.65756	0.74123		48.75	0.65321	0.44178
48.8333	0.607625	0.451815		48.8333	0.61952	0.71675		48.8333	0.653	0.73727		48.8333	0.62126	0.45568
48.9167	0.57034	0.469065		48.9167	0.62499	0.70711		48.9167	0.71052	0.73491		48.9167	0.63788	0.46662
49	0.570145	0.49581		49	0.62499	0.7228		49	0.68115	0.75169		49	0.63538	0.46962
49.0833	0.58568	0.48136		49.0833	0.64566	0.72508		49.0833	0.68463	0.71951		49.0833	0.66574	0.4849
49.1667	0.60761	0.485295		49.1667	0.62316	0.73749		49.1667	0.67497	0.74522		49.1667	0.65127	0.49389
49.25	0.59515	0.50428		49.25	0.65539	0.72508		49.25	0.68884	0.72637		49.25	0.6759	0.50075
49.3333	0.57302	0.514395		49.3333	0.63364	0.74065		49.3333	0.68324	0.74926		49.3333	0.66441	0.5096
49.4167	0.58506	0.50318		49.4167	0.63552	0.73986		49.4167	0.70537	0.73491		49.4167	0.67727	0.53081
49.5	0.595675	0.51338		49.5	0.63803	0.75108		49.5	0.72179	0.74203		49.5	0.72825	0.52395
49.5833	0.63013	0.51684		49.5833	0.63364	0.7651		49.5833	0.69167	0.74522		49.5833	0.69984	0.53081
49.6667	0.603595	0.52106		49.6667	0.6895	0.77016		49.6667	0.6981	0.76075		49.6667	0.73213	0.53829
49.75	0.61059	0.530175		49.75	0.64631	0.76678		49.75	0.70391	0.76661		49.75	0.73921	0.54334
49.8333	0.611285	0.52747		49.8333	0.64247	0.777		49.8333	0.70245	0.78119		49.8333	0.71531	0.54897
49.9167	0.62737	0.56243		49.9167	0.64953	0.80274		49.9167	0.77685	0.76661		49.9167	0.70056	0.55468
50	0.611655	0.555765		50	0.67553	0.78046		50	0.70683	0.78911		50	0.70714	0.56954
50.0833	0.61581	0.546425		50.0833	0.65539	0.78747		50.0833	0.72561	0.76915		50.0833	0.72903	0.56685
50.1667	0.63261	0.55043		50.1667	0.67143	0.79012		50.1667	0.72714	0.78734		50.1667	0.72441	0.5827
50.25	0.66574	0.552375		50.25	0.70393	0.80274		50.25	0.73727	0.79179		50.25	0.71908	0.57993
50.3333	0.624035	0.561835		50.3333	0.71432	0.81385		50.3333	0.74362	0.80448		50.3333	0.78338	0.58944
50.4167	0.636225	0.56648		50.4167	0.66134	0.80365		50.4167	0.73648	0.7999		50.4167	0.73842	0.59974
50.5	0.64779	0.588025		50.5	0.67211	0.81291		50.5	0.74683	0.80818		50.5	0.75453	0.60148
50.5833	0.69012	0.57102		50.5833	0.67143	0.81667		50.5833	0.91257	0.80911		50.5833	0.77642	0.60969
50.6667	0.658485	0.576365		50.6667	0.68316	0.82429		50.6667	0.74043	0.80632		50.6667	0.74882	0.61807
50.75	0.66898	0.58161		50.75	0.72267	0.82429		50.75	0.76242	0.79448		50.75	0.76032	0.62171
50.8333	0.670485	0.59236		50.8333	0.6776	0.83401		50.8333	0.79179	0.82425		50.8333	0.76872	0.62784
50.9167	0.71289	0.616675		50.9167	0.68386	0.83303		50.9167	0.77341	0.80725		50.9167	0.80313	0.63658
51	0.70706	0.601305		51	0.69738	0.84799		51	0.77513	0.80911		51	0.77127	0.64229
51.0833	0.695125	0.59927		51.0833	0.68808	0.83796		51.0833	0.77085	0.81004		51.0833	0.78957	0.65132
51.1667	0.714315	0.606395		51.1667	0.69521	0.85207		51.1667	0.77341	0.82909		51.1667	0.78602	0.66255
51.25	0.715795	0.60989		51.25	0.7054	0.86348		51.25	0.76915	0.84596		51.25	0.79494	0.66998
51.3333	0.73031	0.62734		51.3333	0.65803	0.8593		51.3333	0.78294	0.84495		51.3333	0.78868	0.67546
51.4167	0.737375	0.622895		51.4167	0.66804	0.88283		51.4167	0.81946	0.83794		51.4167	0.80313	0.68241
51.5	0.7316	0.650265		51.5	0.69306	0.85722		51.5	0.79448	0.83894		51.5	0.82768	0.69018
51.5833	0.731175	0.655265		51.5833	0.71432	0.86771		51.5833	0.80725	0.85414		51.5833	0.82478	0.6981
51.6667	0.7458	0.644925		51.6667	0.69521	0.87413		51.6667	0.80082	0.85517		51.6667	0.81807	0.71212
51.75	0.73942	0.644745		51.75	0.67622	0.87737		51.75	0.82137	0.85517		51.75	0.8496	0.71062
51.8333	0.76062	0.662845		51.8333	0.71357	0.88837		51.8333	0.81284	0.85517		51.8333	0.83355	0.7174
51.9167	0.7744	0.66517		51.9167	0.70101	0.88504		51.9167	0.81566	0.85003		51.9167	0.84351	0.72275
52	0.76777	0.69137		52	0.71886	0.91241		52	0.83695	0.85621		52	0.87376	0.72584
52.0833	0.763195	0.68023		52.0833	0.6981	0.89737		52.0833	0.83695	0.8667		52.0833	0.85681	0.73365
52.1667	0.78606	0.698725		52.1667	0.69593	0.91595		52.1667	0.82714	0.87097		52.1667	0.85785	0.7384
52.25	0.78181	0.687535		52.25	0.76192	0.91241		52.25	0.84093	0.88073		52.25	0.87811	0.74402
52.3333	0.789635	0.714565		52.3333	0.70466	0.9054		52.3333	0.85621	0.87745		52.3333	0.88139	0.74889
52.4167	0.79893	0.700635		52.4167	0.7351	0.91358		52.4167	0.85829	0.89183		52.4167	0.9005	0.7563
52.5	0.799105	0.700705		52.5	0.74386	0.92192		52.5	0.83894	0.89183		52.5	0.88804	0.76047
52.5833	0.81243	0.71826		52.5833	0.71357	0.92676		52.5833	0.85311	0.88959		52.5833	0.90862	0.76894
52.6667	0.821865	0.709645		52.6667	0.77296	0.92798		52.6667	0.85621	0.87745		52.6667	0.89935	0.77323
52.75	0.812495	0.71443		52.75	0.76529	0.92555		52.75	0.90671	0.87745		52.75	0.92048	0.77844
52.8333	0.824055	0.725705		52.8333	0.73747	0.9292		52.8333	0.88625	0.89071		52.8333	0.93766	0.78195
52.9167	0.846985	0.72274		52.9167	0.73353	0.92555		52.9167	0.87204	0.88847		52.9167	0.93145	0.78906
53	0.83544	0.736315		53	0.75198	0.93661		53	0.89636	0.8975		53	0.9157	0.79356
53.0833	0.841105	0.7398		53.0833	0.74871	0.93785		53.0833	0.89071	0.90439		53.0833	0.92048	0.80086
53.1667	0.845435	0.74726		53.1667	0.76192	0.93785		53.1667	0.89296	0.8975		53.1667	0.95554	0.8027
53.25	0.851785	0.753545		53.25	0.78429	0.94414		53.25	0.88736	0.90323		53.25	0.95165	0.80922
53.3333	0.852255	0.78252		53.3333	0.76444	0.95309		53.3333	0.89296	0.90788		53.3333	0.94523	0.8187
53.4167	0.86693	0.76497		53.4167	0.78429	0.95051		53.4167	0.89864	0.91376		53.4167	0.94143	0.81679
53.5	0.87796	0.77286		53.5	0.79682	0.95829		53.5	0.90671	0.91732		53.5	0.94396	0.82449
53.5833	0.89032	0.78386		53.5833	0.78429	0.9518		53.5833	0.90093	0.90788		53.5833	0.95816	0.82938
53.6667	0.884825	0.778435		53.6667	0.80693	0.95568		53.6667	0.9114	0.92333		53.6667	0.96611	0.84234
53.75	0.88421	0.78997		53.75	0.78962	0.9518		53.75	0.91613	0.91852		53.75	0.99085	0.84437
53.8333	0.90344	0.809145		53.8333	0.80047	0.96224		53.8333	0.92091	0.91494		53.8333	0.98383	0.84743
53.9167	0.902825	0.81362		53.9167	0.8192	0.96755		53.9167	0.92697	0.91376		53.9167	0.97148	0.84949
54	0.907355	0.79215		54	0.78962	0.96488		54	0.92819	0.92819		54	0.97556	0.85466
54.0833	0.89172	0.803405		54.0833	0.83677	0.97158		54.0833	0.9356	0.94313		54.0833	0.98663	0.8599
54.1667	0.91074	0.801195		54.1667	0.81539	0.97023		54.1667	0.94186	0.93435		54.1667	0.98383	0.8652
54.25	0.90635	0.811135		54.25	0.82692	0.98528		54.25	0.95728	0.92942		54.25	1.0141	0.87383
54.3333	0.91148	0.811615		54.3333	0.81539	0.98389		54.3333	0.94567	0.93809		54.3333	1.0141	0.8771
54.4167	0.923485	0.816325		54.4167	0.84278	0.977		54.4167	0.97874	0.94186		54.4167	1.00087	0.88485
54.5	0.933715	0.84071		54.5	0.81539	0.98807		54.5	0.95468	0.93065		54.5	1.02928	0.88821
54.5833	0.92018	0.83968		54.5833	0.83478	0.977		54.5833	0.95859	0.93188		54.5833	1.02314	0.89047
54.6667	0.93632	0.85138		54.6667	0.82401	0.98528		54.6667	0.96123	0.93188		54.6667	1.03708	0.89502
54.75	0.937785	0.849875		54.75	0.83181	0.98528		54.75	0.98706	0.94694		54.75	1.0186	0.90777
54.8333	0.933025	0.8499		54.8333	0.83478	0.98807		54.8333	0.98149	0.9444		54.8333	1.0262	0.90426
54.9167	0.94639	0.8543		54.9167	0.84379	0.99371		54.9167	0.98149	0.96255		54.9167	1.0262	0.90895
55	0.954735	0.8536		55	0.84077	0.99799		55	1.02054	0.94822		55	1.04024	0.9137
55.0833	0.949255	0.86656		55.0833	0.84786	1.00231		55.0833	0.98987	0.95468		55.0833	1.03394	0.92092
55.1667	0.953715	0.871685		55.1667	0.87203	0.99942		55.1667	0.99698	0.95468		55.1667	1.05803	0.92335
55.25	0.95781	0.872185		55.25	0.88408	0.99656		55.25	0.98987	0.95338		55.25	1.04342	0.92702
55.3333	0.95401	0.873205		55.3333	0.87965	1.00522		55.3333	1.00275	0.97192		55.3333	1.06135	0.93322
55.4167	0.956045	0.877645		55.4167	0.85716	1.01108		55.4167	1.00421	0.95468		55.4167	1.04985	0.93824
55.5	0.95868	0.87556		55.5	0.86135	1.00814		55.5	1.00275	0.96387		55.5	1.06806	0.94077
55.5833	0.96238	0.90047		55.5833	0.87528	1.00522		55.5833	1.02972	0.95468		55.5833	1.06135	0.9446
55.6667	0.9664	0.88686		55.6667	0.88076	1.01853		55.6667	1.05029	0.95991		55.6667	1.06637	0.94975
55.75	0.973505	0.889905		55.75	0.89761	1.01108		55.75	1.01752	0.97192		55.75	1.08529	0.95497
55.8333	0.98002	0.89093		55.8333	0.91277	1.01108		55.8333	1.03751	0.96387		55.8333	1.06975	0.95628
55.9167	0.987385	0.90164		55.9167	0.91635	1.01554		55.9167	1.03751	0.96922		55.9167	1.08529	0.96292
56	0.9827	0.89812		56	0.90805	1.02459		56	1.05682	0.96123		56	1.07832	0.96158
56.0833	0.995145	0.89613		56.0833	0.91874	1.01853		56.0833	1.03282	0.97874		56.0833	1.06975	0.96158
56.1667	0.990525	0.90733		56.1667	0.89647	1.01554		56.1667	1.03909	0.98149		56.1667	1.06806	0.96158
56.25	0.98644	0.914675		56.25	0.91754	1.01853		56.25	1.05518	0.97057		56.25	1.08005	0.96025
56.3333	1.0027	0.91106		56.3333	0.89761	1.02764		56.3333	1.05354	0.976		56.3333	1.06469	0.95366
56.4167	1.00449	0.92569		56.4167	0.91396	1.02764		56.4167	1.05029	0.97463		56.4167	1.07659	0.94975
56.5	1.01128	0.913975		56.5	0.90923	1.03227		56.5	1.08397	0.97874		56.5	1.05803	0.95235
56.5833	0.999485	0.91951		56.5833	0.93467	1.02918		56.5833	1.0668	0.98011		56.5833	1.08005	0.94717
56.6667	1.00555	0.924785		56.6667	0.91635	1.0401		56.6667	1.07359	0.98427		56.6667	1.06637	0.94717
56.75	1.00549	0.9276		56.75	0.92848	1.02918		56.75	1.06345	0.98706		56.75	1.07145	0.93824
56.8333	1.01013	0.92833		56.8333	0.93467	1.04168		56.8333	1.07359	0.99128		56.8333	1.05148	0.93197
56.9167	1.02371	0.92777		56.9167	0.93467	1.03695		56.9167	1.10002	0.98149		56.9167	1.06302	0.93322
57	1.02457	0.93045		57	0.94862	1.04327		57	1.08749	0.98846		57	1.06302	0.92949
57.0833	1.02015	0.92653		57.0833	0.93843	1.0401		57.0833	1.08926	0.98706		57.0833	1.04824	0.92826
57.1667	1.01394	0.928865		57.1667	0.93843	1.04168		57.1667	1.1224	0.99842		57.1667	1.04502	0.92457
57.25	1.02941	0.951855		57.25	0.94734	1.04327		57.25	1.09103	0.99986		57.25	1.04024	0.92335
57.3333	1.0379	0.94707		57.3333	0.95642	1.04327		57.3333	1.10367	0.99128		57.3333	1.06135	0.9197
57.4167	1.03837	0.935475		57.4167	0.95774	1.05455		57.4167	1.11859	0.99412		57.4167	1.06302	0.91609
57.5	1.02168	0.937655		57.5	0.94477	1.06279		57.5	1.10002	0.99128		57.5	1.04824	0.92335
57.5833	1.0299	0.94131		57.5833	0.96705	1.05455		57.5833	1.16036	1.00421		57.5833	1.03238	0.91489
57.6667	1.03828	0.93828		57.6667	0.96038	1.05619		57.6667	1.10551	1.00275		57.6667	1.03083	0.90777
57.75	1.04487	0.956		57.75	0.96303	1.05292		57.75	1.14196	1.01007		57.75	1.05148	0.90542
57.8333	1.0346	0.95931		57.8333	0.9877	1.05455		57.8333	1.1224	1.0013		57.8333	1.04663	0.90542
57.9167	1.04449	0.953455		57.9167	0.98071	1.05455		57.9167	1.1224	0.99555		57.9167	1.04183	0.90193
58	1.04134	0.952415		58	0.9617	1.06781		58	1.12431	1.0013		58	1.06302	0.89846
58.0833	1.0463	0.950185		58.0833	0.97794	1.05948		58.0833	1.13403	0.9927		58.0833	1.02774	0.89731
58.1667	1.04988	0.95452		58.1667	0.98489	1.06613		58.1667	1.13997	1.01155		58.1667	1.03083	0.8916
58.25	1.04542	0.95157		58.25	0.9684	1.06613		58.25	1.13207	1.0086		58.25	1.02162	0.89274
58.3333	1.05581	0.952145		58.3333	1.00204	1.06781		58.3333	1.13403	1.00713		58.3333	1.02314	0.89047
58.4167	1.05447	0.957245		58.4167	0.9821	1.06446		58.4167	1.14397	1.0013		58.4167	1.03394	0.88821
58.5	1.06345	0.95886		58.5	0.98071	1.06446		58.5	1.14196	0.99698		58.5	1.0186	0.88821
58.5833	1.06959	0.96034		58.5833	1.01535	1.06781		58.5833	1.14598	0.99986		58.5833	1.02467	0.88709
58.6667	1.06031	0.969325		58.6667	1.00496	1.06613		58.6667	1.14397	1.00567		58.6667	1.02011	0.88262
58.75	1.06111	0.974595		58.75	1.00643	1.07289		58.75	1.15828	1.01903		58.75	1.01709	0.88151
58.8333	1.06581	0.970285		58.8333	1.01385	1.07119		58.8333	1.15209	1.00713		58.8333	1.02928	0.8771
58.9167	1.05943	0.96691		58.9167	1.01087	1.07119		58.9167	1.15209	1.01155		58.9167	1.0262	0.87601
59	1.06734	0.972475		59	1.02141	1.06781		59	1.15414	1.01752		59	1.04502	0.87383
59.0833	1.06241	0.968515		59.0833	1.00643	1.07119		59.0833	1.17739	1.01007		59.0833	1.02162	0.87057
59.1667	1.0724	0.97488		59.1667	1.00938	1.07119		59.1667	1.16667	1.02206		59.1667	1.03866	0.86627
59.25	1.07693	0.967165		59.25	1.01837	1.07289		59.25	1.16667	1.01007		59.25	1.04342	0.86949
59.3333	1.07324	0.974985		59.3333	1.01236	1.07631		59.3333	1.16879	1.01304		59.3333	1.02928	0.86842
59.4167	1.07586	0.971855		59.4167	1.02447	1.07803		59.4167	1.19286	1.01453		59.4167	1.01709	0.87057
59.5	1.07394	0.98013		59.5	1.02909	1.07976		59.5	1.17307	1.02358		59.5	1.02314	0.86627
59.5833	1.08245	0.97361		59.5833	1.03221	1.0746		59.5833	1.16667	1.00421		59.5833	1.01559	0.86627
59.6667	1.0865	0.98949		59.6667	1.02755	1.0695		59.6667	1.18396	1.01602		59.6667	1.04502	0.86414
59.75	1.08421	0.974855		59.75	1.04009	1.07803		59.75	1.17523	1.02817		59.75	1.01709	0.8599
59.8333	1.08208	0.98299		59.8333	1.03377	1.07119		59.8333	1.18176	1.01453		59.8333	1.03238	0.8652
59.9167	1.07895	0.9713		59.9167	1.026	1.07976		59.9167	1.18617	1.01007		59.9167	1.04183	0.85885
60	1.08031	0.966415		60	1.05465	1.0746		60	1.20658	1.00713		60	1.02162	0.86096
60.0833	1.08323	0.969415		60.0833	1.03692	1.07803		60.0833	1.18839	1.01602		60.0833	1.02774	0.85571
60.1667	1.07721	0.966085		60.1667	1.04009	1.08149		60.1667	1.19062	1.00275		60.1667	1.03551	0.85362
60.25	1.08854	0.96467		60.25	1.05795	1.07631		60.25	1.2136	1.01007		60.25	1.02774	0.85885
60.3333	1.08801	0.961865		60.3333	1.04812	1.08323		60.3333	1.19512	1.01453		60.3333	1.02314	0.85466
60.4167	1.08129	0.959055		60.4167	1.05137	1.08149		60.4167	1.19286	0.99986		60.4167	1.04502	0.85362
60.5	1.08461	0.95415		60.5	1.0563	1.0695		60.5	1.21835	1.00567		60.5	1.02774	0.85362
60.5833	1.08219	0.962395		60.5833	1.06463	1.07289		60.5833	1.19739	0.99698		60.5833	1.02011	0.85258
60.6667	1.07032	0.949435		60.6667	1.05137	1.07803		60.6667	1.2136	1.00567		60.6667	1.01261	0.85362
60.75	1.07967	0.958925		60.75	1.06128	1.07119		60.75	1.20658	0.99412		60.75	1.03083	0.85571
60.8333	1.07746	0.95951		60.8333	1.04812	1.0746		60.8333	1.20891	1.01007		60.8333	1.01709	0.85258
60.9167	1.08349	0.94759		60.9167	1.06463	1.07119		60.9167	1.20891	1.00421		60.9167	1.04502	0.85052
61	1.08449	0.954225		61	1.0563	1.06781		61	1.228	1.0013		61	1.0186	0.85885
61.0833	1.07837	0.945365		61.0833	1.08709	1.0746		61.0833	1.228	0.99698		61.0833	1.03083	0.85466
61.1667	1.07567	0.955155		61.1667	1.05961	1.06613		61.1667	1.21597	0.99698		61.1667	1.01559	0.85258
61.25	1.07625	0.95057		61.25	1.08355	1.06446		61.25	1.22074	1.00275		61.25	1.02928	0.85258
61.3333	1.08043	0.947475		61.3333	1.06971	1.06781		61.3333	1.228	0.9927		61.3333	1.04342	0.85571
61.4167	1.08272	0.951705		61.4167	1.0818	1.06113		61.4167	1.22074	0.99555		61.4167	1.0186	0.85362
61.5	1.08167	0.951645		61.5	1.09604	1.05292		61.5	1.22074	0.99986		61.5	1.01261	0.85675
61.5833	1.08074	0.95356		61.5833	1.07658	1.06279		61.5833	1.23538	0.99128		61.5833	1.01261	0.84846
61.6667	1.06785	0.945325		61.6667	1.07313	1.07976		61.6667	1.23787	0.99842		61.6667	1.03238	0.85258
61.75	1.07375	0.94108		61.75	1.09244	1.05619		61.75	1.228	0.99842		61.75	1.01709	0.85155
61.8333	1.07837	0.942905		61.8333	1.07313	1.04968		61.8333	1.24038	0.99842		61.8333	1.04183	0.85258
61.9167	1.07767	0.94032		61.9167	1.08532	1.04807		61.9167	1.23045	0.99986		61.9167	1.03083	0.85362
62	1.07324	0.93971		62	1.08005	1.05455		62	1.23787	0.99555		62	1.01559	0.85466
62.0833	1.07509	0.940365		62.0833	1.08532	1.0513		62.0833	1.23291	1.00275		62.0833	1.01709	0.85362
62.1667	1.06408	0.953545		62.1667	1.09244	1.04486		62.1667	1.23787	0.98706		62.1667	1.02162	0.85885
62.25	1.0639	0.93468		62.25	1.09967	1.04327		62.25	1.23787	0.99555		62.25	1.0186	0.85258
62.3333	1.05136	0.934245		62.3333	1.09423	1.04646		62.3333	1.24038	0.9927		62.3333	1.0262	0.85885
62.4167	1.06103	0.931695		62.4167	1.1015	1.04486		62.4167	1.25054	0.99412		62.4167	1.00817	0.85466
62.5	1.05414	0.92784		62.5	1.10518	1.03852		62.5	1.25311	0.99555		62.5	1.00817	0.85466
62.5833	1.04432	0.93759		62.5833	1.08886	1.03852		62.5833	1.25571	0.99986		62.5833	1.0141	0.85362
62.6667	1.04503	0.937675		62.6667	1.10334	1.03695		62.6667	1.24797	0.98987		62.6667	1.0141	0.85362
62.75	1.04974	0.936975		62.75	1.10334	1.03695		62.75	1.24797	0.9927		62.75	1.00817	0.85258
62.8333	1.04381	0.92273		62.8333	1.11642	1.03073		62.8333	1.24543	0.97874		62.8333	1.01559	0.85052
62.9167	1.04575	0.92602		62.9167	1.11076	1.03539		62.9167	1.24543	0.98427		62.9167	1.0067	0.85155
63	1.04156	0.915225		63	1.11832	1.03227		63	1.24543	0.98987		63	1.00964	0.84743
63.0833	1.04486	0.917625		63.0833	1.1089	1.02764		63.0833	1.26358	0.98427		63.0833	1.03551	0.85362
63.1667	1.045	0.910345		63.1667	1.10334	1.02764		63.1667	1.25054	0.97874		63.1667	1.0141	0.84641
63.25	1.03936	0.910385		63.25	1.11642	1.03383		63.25	1.25054	0.98566		63.25	1.00817	0.84949
63.3333	1.0275	0.905605		63.3333	1.11076	1.02459		63.3333	1.25054	0.98288		63.3333	1.00523	0.85258
63.4167	1.03653	0.90681		63.4167	1.1089	1.03073		63.4167	1.24289	0.99412		63.4167	1.03866	0.84949
63.5	1.02182	0.89612		63.5	1.10334	1.02004		63.5	1.24289	0.98706		63.5	1.00523	0.85155
63.5833	1.0212	0.90378		63.5833	1.09785	1.01554		63.5833	1.24543	0.99698		63.5833	1.02011	0.85155
63.6667	1.02079	0.90952		63.6667	1.1089	1.02459		63.6667	1.25054	0.98846		63.6667	1.0262	0.85155
63.75	1.02622	0.89507		63.75	1.10704	1.01108		63.75	1.24797	0.98987		63.75	1.01709	0.8578
63.8333	1.01126	0.8846		63.8333	1.11452	1.02307		63.8333	1.23787	0.99412		63.8333	1.0186	0.85052
63.9167	1.01378	0.88039		63.9167	1.11642	1.01853		63.9167	1.25311	0.98566		63.9167	1.01559	0.85258
64	1.00371	0.884525		64	1.09423	1.01703		64	1.23291	0.98566		64	1.00964	0.85052
64.0833	1.00408	0.874165		64.0833	1.09244	1.01703		64.0833	1.23787	0.98011		64.0833	1.02928	0.84846
64.1667	1.00013	0.86415		64.1667	1.11076	1.01108		64.1667	1.24797	0.99555		64.1667	1.00964	0.84846
64.25	1.01035	0.86762		64.25	1.09967	1.02004		64.25	1.23538	0.9927		64.25	0.99942	0.84949
64.3333	0.9963	0.85356		64.3333	1.09604	1.01405		64.3333	1.23787	0.99128		64.3333	0.99655	0.85052
64.4167	1.00617	0.852615		64.4167	1.09785	1.01108		64.4167	1.23291	0.98566		64.4167	1.00377	0.84949
64.5	0.991195	0.84854		64.5	1.1089	1.01554		64.5	1.24543	0.98706		64.5	1.01261	0.84641
64.5833	0.987655	0.845765		64.5833	1.10704	1.01108		64.5833	1.24797	0.98987		64.5833	0.99942	0.85466
64.6667	0.989325	0.848765		64.6667	1.10518	1.02307		64.6667	1.24289	0.9927		64.6667	1.00087	0.84437
64.75	0.97673	0.845585		64.75	1.10334	1.02764		64.75	1.22557	0.99698		64.75	1.02011	0.84846
64.8333	0.97523	0.830655		64.8333	1.1089	1.01256		64.8333	1.23045	0.98427		64.8333	1.01112	0.84539
64.9167	0.970205	0.82829		64.9167	1.09604	1.01853		64.9167	1.228	1.00275		64.9167	1.01261	0.84743
65	0.977295	0.833145		65	1.10704	1.01853		65	1.228	0.99555		65	0.99655	0.84949
65.0833	0.969425	0.814795		65.0833	1.09967	1.02611		65.0833	1.228	0.99986		65.0833	1.0141	0.84743
65.1667	0.960895	0.80864		65.1667	1.08532	1.01405		65.1667	1.22557	0.98987		65.1667	1.00377	0.84437
65.25	0.971505	0.81134		65.25	1.08886	1.02155		65.25	1.22557	0.99128		65.25	1.0262	0.85258
65.3333	0.96551	0.809465		65.3333	1.08355	1.02459		65.3333	1.23291	0.98427		65.3333	1.00232	0.84539
65.4167	0.962815	0.82468		65.4167	1.09244	1.02155		65.4167	1.22315	0.99842		65.4167	0.99942	0.84641
65.5	0.95972	0.78849		65.5	1.09604	1.01853		65.5	1.23045	0.99698		65.5	1.02011	0.84949
65.5833	0.9546	0.788205		65.5833	1.09967	1.02611		65.5833	1.22074	0.98987		65.5833	1.02467	0.84949
65.6667	0.94225	0.78802		65.6667	1.08886	1.02459		65.6667	1.23538	1.00275		65.6667	1.0067	0.84743
65.75	0.944385	0.777575		65.75	1.08355	1.02307		65.75	1.22074	1.00713		65.75	1.01261	0.84641
65.8333	0.942105	0.77669		65.8333	1.09244	1.02307		65.8333	1.21597	0.99555		65.8333	0.99655	0.84437
65.9167	0.930295	0.775265		65.9167	1.08709	1.03073		65.9167	1.22074	1.00275		65.9167	1.01559	0.84641
66	0.92755	0.753975		66	1.09967	1.02307		66	1.25571	1.00567		66	0.99227	0.84743
66.0833	0.91767	0.765205		66.0833	1.06463	1.02611		66.0833	1.21835	1.01903		66.0833	0.99512	0.84437
66.1667	0.91817	0.76068		66.1667	1.06971	1.01108		66.1667	1.23045	1.01453		66.1667	0.99512	0.84234
66.25	0.906945	0.745015		66.25	1.05795	1.02155		66.25	1.22074	1.01007		66.25	0.99512	0.84539
66.3333	0.90096	0.75006		66.3333	1.07313	1.01256		66.3333	1.22315	0.99698		66.3333	1.00964	0.84539
66.4167	0.917605	0.737385		66.4167	1.07658	1.01405		66.4167	1.21597	1.00275		66.4167	1.02162	0.84234
66.5	0.8998	0.73962		66.5	1.07313	1.02307		66.5	1.21597	1.00713		66.5	0.99227	0.84336
66.5833	0.90787	0.722065		66.5833	1.05795	1.00961		66.5833	1.2136	1.0086		66.5833	1.0067	0.84437
66.6667	0.89842	0.706875		66.6667	1.05961	1.01554		66.6667	1.20891	1.01304		66.6667	0.99655	0.84437
66.75	0.89031	0.711215		66.75	1.06801	1.00814		66.75	1.2136	1.01602		66.75	1.01261	0.84133
66.8333	0.897075	0.72314		66.8333	1.05137	1.00814		66.8333	1.20891	1.00421		66.8333	0.99227	0.84437
66.9167	0.875585	0.707805		66.9167	1.06632	1.00231		66.9167	1.228	1.00421		66.9167	1.00377	0.84234
67	0.881945	0.70587		67	1.05961	1.01108		67	1.20426	1.02206		67	0.99655	0.84336
67.0833	0.86394	0.693575		67.0833	1.05961	1.02004		67.0833	1.23787	1.01155		67.0833	1.0067	0.84032
67.1667	0.88278	0.71024		67.1667	1.03534	1.01108		67.1667	1.21835	1.01007		67.1667	0.99227	0.84032
67.25	0.85735	0.68212		67.25	1.04974	1.00231		67.25	1.21125	1.01903		67.25	0.99512	0.84032
67.3333	0.86463	0.680925		67.3333	1.03534	1.00231		67.3333	1.19967	1.02358		67.3333	0.99227	0.83932
67.4167	0.852435	0.69054		67.4167	1.0465	1.00086		67.4167	1.20426	1.01453		67.4167	1.0186	0.84032
67.5	0.865475	0.674465		67.5	1.02447	1.01853		67.5	1.22315	1.02206		67.5	1.00964	0.84133
67.5833	0.84285	0.68605		67.5833	1.0465	0.99942		67.5833	1.20196	1.02664		67.5833	0.99655	0.83831
67.6667	0.833495	0.71033		67.6667	1.026	0.99942		67.6667	1.24038	1.03282		67.6667	1.01709	0.83731
67.75	0.850865	0.68287		67.75	1.026	0.99656		67.75	1.19967	1.03126		67.75	0.99512	0.83831
67.8333	0.835935	0.672815		67.8333	1.02909	0.99656		67.8333	1.19739	1.03126		67.8333	1.02774	0.83932
67.9167	0.835765	0.668425		67.9167	1.02755	0.99229		67.9167	1.22315	1.03438		67.9167	1.00087	0.83932
68	0.830455	0.671665		68	1.01837	0.99088		68	1.20196	1.02358		68	0.98663	0.83731
68.0833	0.83193	0.673575		68.0833	1.03377	0.99088		68.0833	1.20658	1.03438		68.0833	0.99798	0.83932
68.1667	0.81661	0.66295		68.1667	1.01989	0.98947		68.1667	1.19286	1.02664		68.1667	0.99798	0.84133
68.25	0.822835	0.677415		68.25	1.01535	0.99513		68.25	1.2136	1.03438		68.25	0.98523	0.83731
68.3333	0.83455	0.673535		68.3333	1.00938	0.98947		68.3333	1.19739	1.03126		68.3333	1.00377	0.84133
68.4167	0.823005	0.675245		68.4167	1.00058	0.99229		68.4167	1.19062	1.03438		68.4167	0.99369	0.83831
68.5	0.83606	0.68337		68.5	1.0035	0.99799		68.5	1.19512	1.03438		68.5	1.00817	0.83531
68.5833	0.808325	0.68398		68.5833	0.99913	1.00086		68.5833	1.19062	1.04226		68.5833	0.99798	0.83233
68.6667	0.80998	0.67216		68.6667	1.00204	0.98667		68.6667	1.20196	1.04385		68.6667	0.98523	0.83233
68.75	0.808435	0.657575		68.75	0.99053	0.99371		68.75	1.228	1.03438		68.75	0.98663	0.83332
68.8333	0.81481	0.66506		68.8333	1.00204	0.99229		68.8333	1.23538	1.03751		68.8333	1.01261	0.83731
68.9167	0.836935	0.678		68.9167	1.00643	0.99513		68.9167	1.19286	1.03594		68.9167	0.98244	0.83233
69	0.81449	0.656955		69	0.9711	0.99371		69	1.19739	1.04067		69	0.98383	0.83233
69.0833	0.81995	0.672505		69.0833	0.98349	0.98389		69.0833	1.18617	1.04226		69.0833	1.0141	0.83432
69.1667	0.826245	0.66242		69.1667	0.98489	0.98807		69.1667	1.19062	1.04867		69.1667	1.00377	0.83233
69.25	0.826575	0.66339		69.25	0.97246	0.9825		69.25	1.18839	1.04226		69.25	0.98523	0.83233
69.3333	0.83049	0.661765		69.3333	0.97794	0.99229		69.3333	1.23787	1.04867		69.3333	1.0067	0.82938
69.4167	0.82637	0.66511		69.4167	0.96038	0.98389		69.4167	1.19967	1.04706		69.4167	0.99798	0.83036
69.5	0.826475	0.659105		69.5	0.98489	0.98667		69.5	1.18396	1.05518		69.5	0.98244	0.83332
69.5833	0.83136	0.67285		69.5833	0.97382	0.98947		69.5833	1.19286	1.05029		69.5833	1.00523	0.83332
69.6667	0.839635	0.701085		69.6667	0.96571	0.97564		69.6667	1.18617	1.04867		69.6667	0.99655	0.83036
69.75	0.82516	0.66417		69.75	0.95251	0.99088		69.75	1.18617	1.04226		69.75	0.99369	0.83036
69.8333	0.818035	0.65888		69.8333	0.94477	0.97837		69.8333	1.18396	1.05191		69.8333	0.98244	0.82938
69.9167	0.82265	0.67459		69.9167	0.96705	0.98667		69.9167	1.18839	1.05518		69.9167	0.97693	0.83233
70	0.82893	0.66543		70	0.94991	0.97837		70	1.18396	1.05847		70	0.99512	0.82938
70.0833	0.80874	0.660495		70.0833	0.94223	0.97428		70.0833	1.18617	1.06012		70.0833	0.97968	0.83135
70.1667	0.820785	0.66415		70.1667	0.9435	0.977		70.1667	1.19062	1.05518		70.1667	1.01112	0.83332
70.25	0.82759	0.674685		70.25	0.95906	0.9825		70.25	1.18617	1.04867		70.25	0.98106	0.83432
70.3333	0.82278	0.65809		70.3333	0.91754	0.97428		70.3333	1.19512	1.05847		70.3333	1.00523	0.82938
70.4167	0.82134	0.6647		70.4167	0.92237	0.97023		70.4167	1.19286	1.07359		70.4167	0.97556	0.82938
70.5	0.8441	0.66641		70.5	0.93592	0.97293		70.5	1.19286	1.06178		70.5	1.01112	0.8284
70.5833	0.81881	0.65454		70.5833	0.90454	0.97564		70.5833	1.18617	1.05518		70.5833	0.98244	0.82938
70.6667	0.817905	0.665535		70.6667	0.89991	0.97428		70.6667	1.18396	1.05847		70.6667	0.99512	0.82938
70.75	0.82029	0.65634		70.75	0.90923	0.96889		70.75	1.20891	1.06849		70.75	0.9783	0.83332
70.8333	0.82953	0.671855		70.8333	0.89533	0.97023		70.8333	1.20426	1.06345		70.8333	0.98523	0.83332
70.9167	0.823995	0.660855		70.9167	0.89192	0.96621		70.9167	1.19512	1.06345		70.9167	1.01112	0.82644
71	0.827465	0.67014		71	0.91635	0.97428		71	1.22315	1.06512		71	1.00232	0.82546
71.0833	0.81862	0.654965		71.0833	0.89876	0.96755		71.0833	1.20196	1.06345		71.0833	0.9783	0.82644
71.1667	0.82925	0.66555		71.1667	0.90106	0.96889		71.1667	1.19967	1.0753		71.1667	0.99798	0.82546
71.25	0.826825	0.665005		71.25	0.91995	0.96755		71.25	1.19286	1.0668		71.25	0.97968	0.82449
71.3333	0.813965	0.65956		71.3333	0.88076	0.97564		71.3333	1.18839	1.06178		71.3333	0.9783	0.82449
71.4167	0.834445	0.68154		71.4167	0.92848	0.96092		71.4167	1.22074	1.0753		71.4167	0.98106	0.82546
71.5	0.83869	0.677025		71.5	0.91277	0.96755		71.5	1.20658	1.07188		71.5	0.98944	0.82352
71.5833	0.815655	0.675585		71.5833	0.90454	0.96889		71.5833	1.20658	1.07188		71.5833	0.98944	0.82352
71.6667	0.838005	0.670465		71.6667	0.90222	0.96621		71.6667	1.19967	1.07188		71.6667	0.97556	0.82742
71.75	0.82091	0.658255		71.75	0.89419	0.96755		71.75	1.22074	1.07188		71.75	0.99798	0.82352
71.8333	0.82408	0.67524		71.8333	0.89533	0.96356		71.8333	1.2136	1.07018		71.8333	0.98244	0.82546
71.9167	0.82637	0.68675		71.9167	0.8863	0.97023		71.9167	1.20658	1.0753		71.9167	1.00087	0.82352
72	0.83	0.68638		72	0.91277	0.98112		72	1.21125	1.07875		72	0.99512	0.82644
72.0833	0.8402	0.67436		72.0833	0.88854	0.99942		72.0833	1.20891	1.08048		72.0833	1.01709	0.83036
72.1667	0.814815	0.670905		72.1667	0.89192	0.98389		72.1667	1.21125	1.07875		72.1667	0.98803	0.82742
72.25	0.857315	0.723915		72.25	0.90805	0.97564		72.25	1.2136	1.07875		72.25	1.01261	0.83233
72.3333	0.850335	0.711245		72.3333	0.88854	0.97974		72.3333	1.21597	1.07018		72.3333	1.0067	0.83932
72.4167	0.82845	0.692475		72.4167	0.88966	0.98389		72.4167	1.22315	1.08749		72.4167	0.99798	0.83932
72.5	0.84013	0.704355		72.5	0.90106	0.98667		72.5	1.24038	1.07875		72.5	1.0141	0.84032
72.5833	0.85156	0.708435		72.5833	0.8863	0.98947		72.5833	1.25054	1.08048		72.5833	1.00377	0.84336
72.6667	0.8329	0.720085		72.6667	0.91515	1.00086		72.6667	1.228	1.08048		72.6667	1.01559	0.84234
72.75	0.848835	0.714805		72.75	0.91754	1.00667		72.75	1.228	1.08048		72.75	1.02467	0.85052
72.8333	0.848945	0.728775		72.8333	0.91874	1.01405		72.8333	1.23291	1.08222		72.8333	1.03551	0.8599
72.9167	0.839945	0.769895		72.9167	0.94096	1.02004		72.9167	1.23787	1.08048		72.9167	1.04663	0.86308
73	0.84971	0.729425		73	0.92358	1.01554		73	1.23787	1.08222		73	1.04824	0.86734
73.0833	0.856575	0.748675		73.0833	0.92237	1.01703		73.0833	1.24289	1.08397		73.0833	1.06469	0.87492
73.1667	0.87193	0.75288		73.1667	0.92358	1.02611		73.1667	1.25054	1.08749		73.1667	1.04985	0.88262
73.25	0.884235	0.752635		73.25	0.93467	1.03227		73.25	1.24797	1.08048		73.25	1.07487	0.88934
73.3333	0.891805	0.76629		73.3333	0.92237	1.03695		73.3333	1.25311	1.08397		73.3333	1.06135	0.89387
73.4167	0.87945	0.79017		73.4167	0.94734	1.03539		73.4167	1.25054	1.08397		73.4167	1.06975	0.89961
73.5	0.907995	0.777206		73.5	0.94734	1.04327		73.5	1.2716	1.08926		73.5	1.07316	0.9066
73.5833	0.900755	0.828175		73.5833	0.94734	1.05292		73.5833	1.24797	1.08222		73.5833	1.08179	0.9137
73.6667	0.89584	0.82135		73.6667	0.96571	1.05292		73.6667	1.26623	1.08573		73.6667	1.08705	0.91609
73.75	0.916175	0.845925		73.75	0.96571	1.06446		73.75	1.25831	1.08926		73.75	1.09597	0.9197
73.8333	0.90488	0.81967		73.8333	0.97246	1.05948		73.8333	1.26623	1.08222		73.8333	1.09417	0.93073
73.9167	0.93957	0.84841		73.9167	0.9711	1.06113		73.9167	1.2716	1.08926		73.9167	1.09597	0.93447
74	0.935375	0.86088		74	0.97794	1.08323		74	1.26358	1.08749		74	1.10324	0.9395
74.0833	0.930675	0.86312		74.0833	0.95906	1.07289		74.0833	1.28809	1.08749		74.0833	1.1336	0.94588
74.1667	0.937945	0.847495		74.1667	0.9877	1.07631		74.1667	1.26891	1.08749		74.1667	1.13164	0.94975
74.25	0.9326	0.895645		74.25	1.00938	1.08149		74.25	1.2853	1.08926		74.25	1.12196	0.95497
74.3333	0.948945	0.8752		74.3333	0.99338	1.09027		74.3333	1.26891	1.08926		74.3333	1.12196	0.96025
74.4167	0.952035	0.867115		74.4167	1.00204	1.09027		74.4167	1.27702	1.09103		74.4167	1.12196	0.96158
74.5	0.954195	0.888805		74.5	0.98911	1.09741		74.5	1.2853	1.08573		74.5	1.13557	0.97101
74.5833	0.947145	0.878985		74.5833	1.0079	1.09562		74.5833	1.2853	1.08397		74.5833	1.12968	0.97511
74.6667	0.951715	0.898775		74.6667	1.00058	1.10468		74.6667	1.29373	1.07702		74.6667	1.14758	0.98204
74.75	0.95081	0.89846		74.75	1.01989	1.10652		74.75	1.29658	1.08749		74.75	1.14153	0.98766
74.8333	0.95683	0.900685		74.8333	1.01535	1.10285		74.8333	1.2909	1.08573		74.8333	1.14961	0.99193
74.9167	0.955255	0.90211		74.9167	1.02141	1.11582		74.9167	1.30524	1.08397		74.9167	1.14961	0.99623
75	0.973815	0.925775		75	1.02141	1.12341		75	1.29658	1.07702		75	1.14758	0.99768
75.0833	0.97732	0.93299		75.0833	1.00938	1.11582		75.0833	1.29945	1.08048		75.0833	1.15577	1.00498
75.1667	0.976865	0.930115		75.1667	1.02755	1.1215		75.1667	1.30233	1.07875		75.1667	1.15784	1.01091
75.25	0.98644	0.932405		75.25	1.02141	1.12918		75.25	1.30524	1.08926		75.25	1.16836	1.01692
75.3333	0.98974	0.93384		75.3333	1.02909	1.12725		75.3333	1.3111	1.08397		75.3333	1.17696	1.02301
75.4167	1.00354	0.95358		75.4167	1.03534	1.14097		75.4167	1.30233	1.08397		75.4167	1.17696	1.02609
75.5	0.995905	0.95493		75.5	1.04812	1.13504		75.5	1.31705	1.08749		75.5	1.17049	1.03705
75.5833	0.998545	0.949055		75.5833	1.06971	1.13113		75.5833	1.31407	1.08048		75.5833	1.17914	1.03864
75.6667	1.00255	0.96066		75.6667	1.05137	1.13899		75.6667	1.31705	1.08749		75.6667	1.19243	1.04344
75.75	1.01126	0.959075		75.75	1.06128	1.14498		75.75	1.33541	1.08222		75.75	1.18573	1.05155
75.8333	1.02285	0.96041		75.8333	1.07313	1.14498		75.8333	1.32309	1.08222		75.8333	1.19243	1.05484
75.9167	1.04432	0.96875		75.9167	1.06295	1.14699		75.9167	1.32309	1.08222		75.9167	1.21082	1.0615
76	1.02357	0.984605		76	1.06295	1.14699		76	1.32309	1.07702		76	1.20153	1.06826
76.0833	1.03373	0.98375		76.0833	1.06463	1.15721		76.0833	1.33229	1.07875		76.0833	1.21082	1.06997
76.1667	1.04618	0.985675		76.1667	1.08532	1.15929		76.1667	1.34809	1.08397		76.1667	1.21317	1.0734
76.25	1.05056	1.01005		76.25	1.08532	1.1531		76.25	1.33229	1.08397		76.25	1.21317	1.0786
76.3333	1.07356	1.00124		76.3333	1.08886	1.16137		76.3333	1.33541	1.08048		76.3333	1.22031	1.08563
76.4167	1.08581	1.00543		76.4167	1.09423	1.16137		76.4167	1.33854	1.08573		76.4167	1.22031	1.08386
76.5	1.07844	1.00904		76.5	1.09423	1.1784		76.5	1.33229	1.07188		76.5	1.23744	1.08919
76.5833	1.07586	1.00911		76.5833	1.09785	1.1698		76.5833	1.33854	1.08749		76.5833	1.22757	1.09459
76.6667	1.08573	1.02337		76.6667	1.10704	1.17408		76.6667	1.3417	1.0753		76.6667	1.23248	1.0964
76.75	1.08597	1.02922		76.75	1.11264	1.1784		76.75	1.3417	1.06849		76.75	1.24754	1.10189
76.8333	1.0994	1.041		76.8333	1.11452	1.18718		76.8333	1.35785	1.08222		76.8333	1.23994	1.10558
76.9167	1.10868	1.02529		76.9167	1.12407	1.18058		76.9167	1.34809	1.08048		76.9167	1.24754	1.10931
77	1.10451	1.04299		77	1.14787	1.18497		77	1.34809	1.07018		77	1.24499	1.11307
77.0833	1.10407	1.03968		77.0833	1.1378	1.18497		77.0833	1.35132	1.08926		77.0833	1.25268	1.12455
77.1667	1.13095	1.0429		77.1667	1.14787	1.19163		77.1667	1.35457	1.07875		77.1667	1.2658	1.12069
77.25	1.13559	1.04018		77.25	1.16028	1.18718		77.25	1.36115	1.07359		77.25	1.25527	1.13041
77.3333	1.13695	1.0559		77.3333	1.15403	1.19163		77.3333	1.36783	1.08048		77.3333	1.27387	1.12845
77.4167	1.13735	1.05313		77.4167	1.15611	1.1894		77.4167	1.36115	1.06849		77.4167	1.27387	1.13238
77.5	1.13871	1.06147		77.5	1.16876	1.1894		77.5	1.37462	1.07702		77.5	1.27387	1.13834
77.5833	1.15235	1.05445		77.5833	1.1774	1.1984		77.5833	1.37121	1.07188		77.5833	1.28209	1.14034
77.6667	1.14186	1.0657		77.6667	1.1709	1.20297		77.6667	1.36783	1.08222		77.6667	1.27933	1.14438
77.75	1.15755	1.07052		77.75	1.16876	1.1984		77.75	1.37462	1.08573		77.75	1.28486	1.14846
77.8333	1.15415	1.07156		77.8333	1.18845	1.20759		77.8333	1.37805	1.08397		77.8333	1.27933	1.15258
77.9167	1.15965	1.07182		77.9167	1.19522	1.20068		77.9167	1.37462	1.07702		77.9167	1.2933	1.16093
78	1.15941	1.0778		78	1.19522	1.20527		78	1.385	1.0668		78	1.28486	1.15674
78.0833	1.17366	1.09044		78.0833	1.18845	1.21226		78.0833	1.39564	1.08048		78.0833	1.29047	1.16304
78.1667	1.1846	1.09464		78.1667	1.20441	1.21698		78.1667	1.385	1.07702		78.1667	1.29901	1.1673
78.25	1.17532	1.09086		78.25	1.1975	1.20759		78.25	1.38852	1.07359		78.25	1.29615	1.16945
78.3333	1.18093	1.09211		78.3333	1.1975	1.20759		78.3333	1.38852	1.08222		78.3333	1.31067	1.16945
78.4167	1.19299	1.08906		78.4167	1.21143	1.21698		78.4167	1.41396	1.07875		78.4167	1.30773	1.17377
78.5	1.18788	1.09495		78.5	1.20674	1.21226		78.5	1.39206	1.07702		78.5	1.3048	1.18254
78.5833	1.19085	1.09781		78.5833	1.21857	1.22175		78.5833	1.40288	1.08573		78.5833	1.31364	1.187
78.6667	1.19567	1.09805		78.6667	1.22098	1.22416		78.6667	1.42152	1.08222		78.6667	1.3257	1.187
78.75	1.20623	1.10845		78.75	1.21857	1.22416		78.75	1.41396	1.07702		78.75	1.31364	1.1915
78.8333	1.21603	1.10987		78.8333	1.23321	1.22416		78.8333	1.40654	1.08048		78.8333	1.32877	1.19605
78.9167	1.2174	1.10799		78.9167	1.23821	1.22658		78.9167	1.41024	1.07188		78.9167	1.32877	1.19605
79	1.22017	1.11546		79	1.23074	1.23146		79	1.41396	1.07875		79	1.3257	1.19834
79.0833	1.22296	1.11306		79.0833	1.2458	1.23392		79.0833	1.42534	1.08222		79.0833	1.32265	1.20296
79.1667	1.22999	1.12546		79.1667	1.23821	1.23392		79.1667	1.41772	1.09641		79.1667	1.33497	1.21712
79.25	1.23104	1.12087		79.25	1.24837	1.23146		79.25	1.43703	1.08397		79.25	1.33497	1.20998
79.3333	1.22722	1.12486		79.3333	1.24326	1.23146		79.3333	1.41772	1.08048		79.3333	1.33497	1.20998
79.4167	1.23294	1.12014		79.4167	1.25354	1.23146		79.4167	1.4292	1.08397		79.4167	1.33497	1.21235
79.5	1.24548	1.12742		79.5	1.26406	1.2439		79.5	1.4331	1.08397		79.5	1.33811	1.21953
79.5833	1.23357	1.13796		79.5833	1.26406	1.23888		79.5833	1.4331	1.09641		79.5833	1.35414	1.21953
79.6667	1.25176	1.1319		79.6667	1.27213	1.2439		79.6667	1.4331	1.09282		79.6667	1.34127	1.22683
79.75	1.25438	1.14175		79.75	1.26674	1.23639		79.75	1.43703	1.09103		79.75	1.35741	1.22929
79.8333	1.24881	1.13248		79.8333	1.27213	1.2439		79.8333	1.43703	1.09103		79.8333	1.35414	1.23176
79.9167	1.25176	1.14398		79.9167	1.27759	1.24644		79.9167	1.44904	1.09641		79.9167	1.36405	1.23425
80	1.25514	1.14457		80	1.28035	1.2439		80	1.445	1.09461		80	1.36405	1.23675
80.0833	1.25595	1.14253		80.0833	1.28313	1.25154		80.0833	1.46139	1.09461		80.0833	1.35741	1.23927
80.1667	1.26008	1.15227		80.1667	1.27759	1.24898		80.1667	1.45723	1.09641		80.1667	1.3674	1.24435
80.25	1.27157	1.14227		80.25	1.28873	1.25154		80.25	1.46139	1.10002		80.25	1.36405	1.24435
80.3333	1.2755	1.15254		80.3333	1.28592	1.24644		80.3333	1.45723	1.08926		80.3333	1.37078	1.24691
80.4167	1.2751	1.1475		80.4167	1.30016	1.25412		80.4167	1.46558	1.09821		80.4167	1.37762	1.25208
80.5	1.27201	1.15475		80.5	1.29156	1.25154		80.5	1.46558	1.09821		80.5	1.38108	1.25469
80.5833	1.28343	1.15164		80.5833	1.29727	1.25154		80.5833	1.46982	1.09821		80.5833	1.37762	1.28447
80.6667	1.28545	1.15883		80.6667	1.30016	1.25671		80.6667	1.46982	1.10367		80.6667	1.38457	1.25995
80.75	1.28224	1.16132		80.75	1.30893	1.25671		80.75	1.47842	1.10185		80.75	1.37762	1.26261
80.8333	1.2855	1.15345		80.8333	1.31488	1.25932		80.8333	1.48279	1.09821		80.8333	1.38457	1.26797
80.9167	1.28797	1.17233		80.9167	1.30599	1.25671		80.9167	1.48279	1.10551		80.9167	1.39163	1.26797
81	1.29277	1.16215		81	1.31789	1.25932		81	1.4872	1.09821		81	1.38457	1.2734
81.0833	1.29935	1.16983		81.0833	1.32396	1.26195		81.0833	1.4872	1.10551		81.0833	1.39163	1.27614
81.1667	1.29401	1.17423		81.1667	1.32092	1.26195		81.1667	1.49165	1.11107		81.1667	1.39163	1.27614
81.25	1.30567	1.17205		81.25	1.33324	1.26195		81.25	1.5007	1.10367		81.25	1.40244	1.28167
81.3333	1.30018	1.17294		81.3333	1.32703	1.26724		81.3333	1.49615	1.10551		81.3333	1.40611	1.28447
81.4167	1.30271	1.18307		81.4167	1.33012	1.26992		81.4167	1.49615	1.11107		81.4167	1.3952	1.28447
81.5	1.31072	1.17807		81.5	1.33012	1.27261		81.5	1.5007	1.10551		81.5	1.39881	1.29011
81.5833	1.31029	1.1805		81.5833	1.33324	1.26992		81.5833	1.51463	1.10921		81.5833	1.41353	1.29296
81.6667	1.31977	1.18502		81.6667	1.34271	1.27261		81.6667	1.50994	1.11107		81.6667	1.4098	1.29582
81.75	1.31159	1.19013		81.75	1.33953	1.27261		81.75	1.51463	1.11669		81.75	1.41729	1.29871
81.8333	1.31892	1.19023		81.8333	1.34915	1.27531		81.8333	1.50994	1.11107		81.8333	1.41729	1.30161
81.9167	1.32064	1.19176		81.9167	1.35898	1.27531		81.9167	1.51938	1.11293		81.9167	1.42108	1.30454
82	1.32546	1.18593		82	1.3524	1.27803		82	1.51938	1.11293		82	1.42491	1.30748
82.0833	1.32546	1.18722		82.0833	1.36904	1.28353		82.0833	1.52418	1.10921		82.0833	1.42491	1.31343
82.1667	1.32902	1.19176		82.1667	1.34915	1.27803		82.1667	1.53394	1.11481		82.1667	1.42108	1.31644
82.25	1.33575	1.19469		82.25	1.3524	1.28077		82.25	1.52903	1.11669		82.25	1.43267	1.31644
82.3333	1.33083	1.19732		82.3333	1.36231	1.28353		82.3333	1.52903	1.11481		82.3333	1.4366	1.31946
82.4167	1.33531	1.19838		82.4167	1.37245	1.28353		82.4167	1.53394	1.11669		82.4167	1.42877	1.32251
82.5	1.33397	1.20274		82.5	1.36231	1.2891		82.5	1.53394	1.12431		82.5	1.43267	1.32558
82.5833	1.3412	1.20264		82.5833	1.36904	1.28353		82.5833	1.5389	1.12049		82.5833	1.43267	1.32867
82.6667	1.34212	1.19898		82.6667	1.37934	1.28631		82.6667	1.54392	1.11669		82.6667	1.4366	1.32867
82.75	1.34442	1.20633		82.75	1.37588	1.28353		82.75	1.54392	1.1224		82.75	1.44861	1.32867
82.8333	1.34395	1.20467		82.8333	1.37245	1.2891		82.8333	1.549	1.1224		82.8333	1.44861	1.33492
82.9167	1.35232	1.21176		82.9167	1.37245	1.2891		82.9167	1.549	1.12049		82.9167	1.44861	1.33808
83	1.35093	1.20768		83	1.36566	1.29191		83	1.55934	1.12049		83	1.44457	1.34126
83.0833	1.35045	1.22003		83.0833	1.37245	1.2891		83.0833	1.55414	1.12049		83.0833	1.45268	1.33808
83.1667	1.35045	1.21346		83.1667	1.35898	1.28631		83.1667	1.55414	1.12817		83.1667	1.4568	1.34126
83.25	1.35614	1.21209		83.25	1.36566	1.29191		83.25	1.56461	1.12624		83.25	1.46096	1.34447
83.3333	1.35847	1.21484		83.3333	1.35568	1.29759		83.3333	1.56461	1.12624		83.3333	1.46096	1.34769
83.4167	1.36231	1.21346		83.4167	1.35568	1.29191		83.4167	1.56994	1.12624		83.4167	1.46096	1.34769
83.5	1.35945	1.22426		83.5	1.35898	1.29191		83.5	1.56994	1.136		83.5	1.46096	1.35095
83.5833	1.37004	1.22492		83.5833	1.36231	1.29474		83.5833	1.56994	1.12817		83.5833	1.47799	1.35422
83.6667	1.36425	1.21969		83.6667	1.35898	1.29474		83.6667	1.5808	1.12817		83.6667	1.46939	1.35753
83.75	1.36909	1.21828		83.75	1.36231	1.30334		83.75	1.57533	1.13207		83.75	1.46939	1.35422
83.8333	1.37399	1.22246		83.8333	1.35898	1.29759		83.8333	1.5808	1.12624		83.8333	1.48235	1.35753
83.9167	1.37399	1.22598		83.9167	1.3524	1.30334		83.9167	1.58633	1.12817		83.9167	1.47799	1.36086
84	1.36858	1.23202		84	1.3524	1.29759		84	1.5808	1.13012		84	1.48235	1.36421
84.0833	1.37695	1.23455		84.0833	1.34915	1.29759		84.0833	1.58633	1.12817		84.0833	1.48676	1.36759
84.1667	1.376	1.23022		84.1667	1.35568	1.30625		84.1667	1.59193	1.136		84.1667	1.48235	1.36759
84.25	1.386	1.22738		84.25	1.34592	1.30045		84.25	1.59193	1.13012		84.25	1.49122	1.36759
84.3333	1.37949	1.23631		84.3333	1.34271	1.30045		84.3333	1.59193	1.136		84.3333	1.49122	1.36759
84.4167	1.38247	1.2374		84.4167	1.34915	1.30045		84.4167	1.59761	1.13012		84.4167	1.49122	1.371
84.5	1.38396	1.23631		84.5	1.34915	1.29759		84.5	1.60336	1.136		84.5	1.49572	1.37443
84.5833	1.38958	1.23885		84.5833	1.34271	1.30334		84.5833	1.59761	1.13207		84.5833	1.49122	1.37443
84.6667	1.39472	1.23814		84.6667	1.34915	1.30045		84.6667	1.60336	1.12817		84.6667	1.50486	1.37443
84.75	1.39318	1.2374		84.75	1.34271	1.29759		84.75	1.60919	1.13997		84.75	1.50027	1.37443
84.8333	1.3974	1.24729		84.8333	1.34271	1.29759		84.8333	1.60919	1.13403		84.8333	1.50486	1.37443
84.9167	1.39472	1.24288		84.9167	1.33953	1.29759		84.9167	1.60919	1.13207		84.9167	1.50027	1.371
85	1.40048	1.24179		85	1.33637	1.29759		85	1.6151	1.13403		85	1.50486	1.36759
85.0833	1.40417	1.24402		85.0833	1.33953	1.30045		85.0833	1.6151	1.14397		85.0833	1.5142	1.36759
85.1667	1.40149	1.25213		85.1667	1.33637	1.29759		85.1667	1.6151	1.13798		85.1667	1.5142	1.36759
85.25	1.4036	1.25177		85.25	1.33953	1.29759		85.25	1.62109	1.13997		85.25	1.5142	1.36086
85.3333	1.39626	1.25551		85.3333	1.33012	1.29474		85.3333	1.62109	1.14196		85.3333	1.5142	1.36086
85.4167	1.39731	1.2559		85.4167	1.33012	1.29474		85.4167	1.62109	1.14397		85.4167	1.5142	1.35422
85.5	1.39836	1.24617		85.5	1.33012	1.29191		85.5	1.62109	1.14196		85.5	1.51895	1.35422
85.5833	1.40048	1.25362		85.5833	1.32703	1.29474		85.5833	1.62716	1.13798		85.5833	1.52375	1.35095
85.6667	1.39472	1.251		85.6667	1.33637	1.29759		85.6667	1.62716	1.136		85.6667	1.52375	1.34769
85.75	1.39264	1.25137		85.75	1.33012	1.29191		85.75	1.63332	1.14196		85.75	1.5286	1.34769
85.8333	1.39472	1.25326		85.8333	1.33012	1.2891		85.8333	1.62716	1.14397		85.8333	1.52375	1.34126
85.9167	1.38905	1.2525		85.9167	1.32396	1.2891		85.9167	1.62716	1.14397		85.9167	1.53351	1.34126
86	1.38905	1.25555		86	1.33324	1.2891		86	1.62716	1.14397		86	1.53351	1.33492
86.0833	1.39166	1.25819		86.0833	1.32396	1.28631		86.0833	1.62716	1.13997		86.0833	1.53847	1.33178
86.1667	1.38752	1.26121		86.1667	1.32703	1.28077		86.1667	1.63332	1.14598		86.1667	1.53351	1.32867
86.25	1.39111	1.26389		86.25	1.33012	1.28077		86.25	1.62716	1.14397		86.25	1.53351	1.32867
86.3333	1.38548	1.26121		86.3333	1.32703	1.28631		86.3333	1.62716	1.15004		86.3333	1.53351	1.32558
86.4167	1.38044	1.26086		86.4167	1.32396	1.27803		86.4167	1.63332	1.14397		86.4167	1.53351	1.31946
86.5	1.38958	1.25362		86.5	1.32703	1.27803		86.5	1.63957	1.14397		86.5	1.53351	1.31644
86.5833	1.37845	1.26158		86.5833	1.33012	1.27261		86.5833	1.62716	1.14598		86.5833	1.5286	1.31343
86.6667	1.38044	1.26506		86.6667	1.31488	1.26992		86.6667	1.65888	1.14397		86.6667	1.5286	1.31045
86.75	1.37895	1.26202		86.75	1.31488	1.26724		86.75	1.62716	1.14598		86.75	1.5286	1.30748
86.8333	1.37399	1.25819		86.8333	1.3119	1.27261		86.8333	1.62716	1.14598		86.8333	1.5286	1.30454
86.9167	1.37895	1.26202		86.9167	1.31789	1.26724		86.9167	1.62716	1.14598		86.9167	1.51895	1.30454
87	1.37106	1.2559		87	1.3119	1.26724		87	1.62716	1.14598		87	1.51895	1.29582
87.0833	1.37201	1.26237		87.0833	1.32703	1.27261		87.0833	1.62109	1.14598		87.0833	1.51895	1.29296
87.1667	1.37349	1.26237		87.1667	1.32092	1.26724		87.1667	1.62109	1.15004		87.1667	1.5142	1.29582
87.25	1.37152	1.25476		87.25	1.32092	1.26195		87.25	1.6151	1.15004		87.25	1.5142	1.29296
87.3333	1.36858	1.2559		87.3333	1.31789	1.26195		87.3333	1.62109	1.15004		87.3333	1.5142	1.28447
87.4167	1.36569	1.25626		87.4167	1.31488	1.25932		87.4167	1.6151	1.15004		87.4167	1.50951	1.28447
87.5	1.36858	1.25786		87.5	1.32396	1.25671		87.5	1.6151	1.14598		87.5	1.50486	1.28167
87.5833	1.36622	1.25704		87.5833	1.32396	1.25671		87.5833	1.6151	1.15004		87.5833	1.50951	1.27614
87.6667	1.36326	1.25213		87.6667	1.32396	1.25154		87.6667	1.60919	1.14598		87.6667	1.50027	1.27614
87.75	1.36425	1.2574		87.75	1.3119	1.2439		87.75	1.60919	1.14598		87.75	1.50486	1.2734
87.8333	1.36089	1.2484		87.8333	1.30599	1.25412		87.8333	1.60919	1.15004		87.8333	1.50027	1.26797
87.9167	1.358	1.25555		87.9167	1.3119	1.24898		87.9167	1.60919	1.14801		87.9167	1.50027	1.26797
88	1.358	1.24805		88	1.3119	1.25154		88	1.60919	1.15209		88	1.50027	1.26261
88.0833	1.35847	1.25326		88.0833	1.31789	1.25154		88.0833	1.60336	1.15209		88.0833	1.49122	1.26261
88.1667	1.36038	1.24729		88.1667	1.32092	1.24644		88.1667	1.60336	1.15209		88.1667	1.48676	1.25469
88.25	1.35045	1.24581		88.25	1.30893	1.24898		88.25	1.59761	1.14801		88.25	1.49122	1.25731
88.3333	1.35515	1.2425		88.3333	1.32092	1.25932		88.3333	1.59761	1.15209		88.3333	1.48676	1.25469
88.4167	1.35562	1.24581		88.4167	1.3119	1.23888		88.4167	1.59761	1.14598		88.4167	1.48235	1.24949
88.5	1.34998	1.23958		88.5	1.33012	1.24139		88.5	1.59193	1.14598		88.5	1.47799	1.24949
88.5833	1.34954	1.24288		88.5833	1.32092	1.24139		88.5833	1.59761	1.14801		88.5833	1.47367	1.2418
88.6667	1.34257	1.2414		88.6667	1.32092	1.23639		88.6667	1.58633	1.14196		88.6667	1.47367	1.24435
88.75	1.34767	1.23994		88.75	1.33012	1.2439		88.75	1.58633	1.15414		88.75	1.48235	1.2418
88.8333	1.34817	1.24068		88.8333	1.33012	1.23639		88.8333	1.59193	1.14598		88.8333	1.46939	1.23675
88.9167	1.34628	1.23524		88.9167	1.32703	1.25412		88.9167	1.58633	1.15209		88.9167	1.46515	1.23675
89	1.33937	1.23028		89	1.33637	1.2439		89	1.58633	1.15004		89	1.46939	1.23425
89.0833	1.3435	1.2338		89.0833	1.34592	1.2439		89.0833	1.58633	1.14196		89.0833	1.46939	1.23176
89.1667	1.33937	1.23344		89.1667	1.34271	1.23639		89.1667	1.58633	1.15209		89.1667	1.46515	1.22929
89.25	1.34169	1.22845		89.25	1.34592	1.23639		89.25	1.58633	1.14598		89.25	1.46096	1.22929
89.3333	1.3412	1.22953		89.3333	1.34915	1.24139		89.3333	1.5808	1.14397		89.3333	1.46096	1.22438
89.4167	1.33937	1.22953		89.4167	1.3524	1.2439		89.4167	1.57533	1.14397		89.4167	1.4568	1.22438
89.5	1.3335	1.22352		89.5	1.35568	1.24139		89.5	1.57533	1.14598		89.5	1.46096	1.22195
89.5833	1.33261	1.22953		89.5833	1.3524	1.23639		89.5833	1.56994	1.14397		89.5833	1.44861	1.21712
89.6667	1.33531	1.22584		89.6667	1.35898	1.2439		89.6667	1.5808	1.14598		89.6667	1.45268	1.21712
89.75	1.33035	1.21727		89.75	1.35898	1.2439		89.75	1.56994	1.14598		89.75	1.45268	1.21712
89.8333	1.32546	1.22492		89.8333	1.36566	1.24644		89.8333	1.56994	1.15209		89.8333	1.44861	1.21235
89.9167	1.32947	1.23028		89.9167	1.36904	1.2439		89.9167	1.56994	1.14196		89.9167	1.44861	1.20763
90	1.3237	1.22107		90	1.35898	1.24139		90	1.56994	1.15004		90	1.4568	1.20763
90.0833	1.32598	1.2176		90.0833	1.36231	1.24644		90.0833	1.57533	1.14397		90.0833	1.45268	1.20763
90.1667	1.32503	1.21833		90.1667	1.36231	1.24644		90.1667	1.56461	1.15004		90.1667	1.45268	1.20296
90.25	1.33035	1.22003		90.25	1.36904	1.24644		90.25	1.56994	1.14801		90.25	1.4568	1.20529
90.3333	1.33264	1.22045		90.3333	1.37245	1.24644		90.3333	1.56461	1.13997		90.3333	1.4568	1.20763
90.4167	1.33216	1.20876		90.4167	1.36904	1.24898		90.4167	1.56461	1.14598		90.4167	1.4568	1.20763
90.5	1.31803	1.20568		90.5	1.37588	1.24644		90.5	1.56994	1.14801		90.5	1.46096	1.20763
90.5833	1.31934	1.20701		90.5833	1.37245	1.24898		90.5833	1.56994	1.13997		90.5833	1.4568	1.20998
90.6667	1.3176	1.20479		90.6667	1.37934	1.25671		90.6667	1.56461	1.14598		90.6667	1.46096	1.21235
90.75	1.32283	1.19868		90.75	1.37588	1.25671		90.75	1.57533	1.14598		90.75	1.46515	1.22929
90.8333	1.3233	1.20131		90.8333	1.37934	1.25412		90.8333	1.56994	1.13798		90.8333	1.46939	1.21712
90.9167	1.312	1.20131		90.9167	1.37934	1.26459		90.9167	1.57533	1.14801		90.9167	1.46515	1.21712
91	1.32024	1.1993		91	1.37934	1.25412		91	1.57533	1.13798		91	1.46939	1.21712
91.0833	1.31803	1.19999		91.0833	1.39347	1.26724		91.0833	1.58633	1.14196		91.0833	1.46096	1.21953
91.1667	1.32024	1.20398		91.1667	1.37934	1.26195		91.1667	1.57533	1.14598		91.1667	1.46939	1.22195
91.25	1.312	1.19273		91.25	1.38283	1.26992		91.25	1.59193	1.13798		91.25	1.47367	1.22195
91.3333	1.31371	1.18786		91.3333	1.37934	1.27261		91.3333	1.58633	1.14397		91.3333	1.46939	1.22438
91.4167	1.31329	1.18851		91.4167	1.37588	1.27261		91.4167	1.58633	1.14598		91.4167	1.47799	1.22438
91.5	1.3099	1.18625		91.5	1.38989	1.27803		91.5	1.59193	1.14598		91.5	1.46939	1.22929
91.5833	1.31288	1.18368		91.5833	1.39707	1.27531		91.5833	1.59193	1.14196		91.5833	1.47367	1.22929
91.6667	1.31119	1.17358		91.6667	1.38635	1.28077		91.6667	1.59193	1.15209		91.6667	1.46939	1.22929
91.75	1.31159	1.17892		91.75	1.38989	1.28077		91.75	1.59761	1.14196		91.75	1.47367	1.22929
91.8333	1.31639	1.18337		91.8333	1.39707	1.28631		91.8333	1.59761	1.14397		91.8333	1.47367	1.23176
91.9167	1.30733	1.17863		91.9167	1.39707	1.28353		91.9167	1.60336	1.13997		91.9167	1.48235	1.23425
92	1.30818	1.17672		92	1.39347	1.2891		92	1.60336	1.14598		92	1.48235	1.23425
92.0833	1.31673	1.18694		92.0833	1.4007	1.28353		92.0833	1.60336	1.13997		92.0833	1.47367	1.23425
92.1667	1.31116	1.17672		92.1667	1.39707	1.29191		92.1667	1.6151	1.136		92.1667	1.47799	1.23675
92.25	1.30479	1.17482		92.25	1.39707	1.29191		92.25	1.60919	1.14397		92.25	1.48235	1.23675
92.3333	1.30733	1.18115		92.3333	1.40807	1.29191		92.3333	1.6151	1.13997		92.3333	1.47367	1.2418
92.4167	1.3159	1.17545		92.4167	1.40807	1.29759		92.4167	1.62109	1.14598		92.4167	1.48235	1.2418
92.5	1.30818	1.17863		92.5	1.41555	1.30334		92.5	1.6151	1.13997		92.5	1.48235	1.2418
92.5833	1.30522	1.17672		92.5833	1.40807	1.30625		92.5833	1.62716	1.14196		92.5833	1.48235	1.2418
92.6667	1.30863	1.16983		92.6667	1.41555	1.30625		92.6667	1.62716	1.14598		92.6667	1.48676	1.24691
92.75	1.30185	1.16799		92.75	1.40807	1.30334		92.75	1.62716	1.13997		92.75	1.48676	1.2418
92.8333	1.312	1.18056		92.8333	1.42317	1.31508		92.8333	1.63957	1.14196		92.8333	1.48676	1.24691
92.9167	1.30353	1.16736		92.9167	1.41935	1.30917		92.9167	1.63332	1.13798		92.9167	1.49122	1.24691
93	1.30648	1.17174		93	1.42703	1.32107		93	1.63332	1.14397		93	1.49122	1.24949
93.0833	1.30522	1.16582		93.0833	1.41555	1.31508		93.0833	1.63957	1.13997		93.0833	1.49572	1.24691
93.1667	1.30902	1.16799		93.1667	1.41935	1.31508		93.1667	1.63957	1.14598		93.1667	1.48676	1.25208
93.25	1.3159	1.17923		93.25	1.41935	1.31806		93.25	1.63957	1.14598		93.25	1.49122	1.25469
93.3333	1.31116	1.17048		93.3333	1.42317	1.32107		93.3333	1.63957	1.14598		93.3333	1.49122	1.25731
93.4167	1.31544	1.16736		93.4167	1.42317	1.32714		93.4167	1.63957	1.14801		93.4167	1.49572	1.25469
93.5	1.32024	1.17048		93.5	1.43093	1.3241		93.5	1.64591	1.13997		93.5	1.49572	1.25995
93.5833	1.31944	1.17863		93.5833	1.42317	1.3241		93.5833	1.65235	1.14196		93.5833	1.50027	1.25995
93.6667	1.32509	1.1714		93.6667	1.42703	1.33021		93.6667	1.65235	1.14598		93.6667	1.49572	1.26261
93.75	1.32668	1.17209		93.75	1.42703	1.33021		93.75	1.65888	1.14801		93.75	1.49572	1.26528
93.8333	1.3277	1.17485		93.8333	1.42703	1.3333		93.8333	1.65235	1.15004		93.8333	1.50027	1.26528
93.9167	1.32509	1.17209		93.9167	1.43093	1.33955		93.9167	1.65235	1.15004		93.9167	1.49122	1.26797
94	1.3282	1.18145		94	1.42703	1.33955		94	1.65888	1.14598		94	1.49572	1.26797
94.0833	1.32902	1.17733		94.0833	1.42317	1.33642		94.0833	1.65888	1.14397		94.0833	1.49572	1.27068
94.1667	1.33632	1.18114		94.1667	1.43093	1.34271		94.1667	1.65888	1.14801		94.1667	1.49572	1.27068
94.25	1.33952	1.18177		94.25	1.42703	1.34271		94.25	1.65888	1.15004		94.25	1.49572	1.27614
94.3333	1.33216	1.17174		94.3333	1.43486	1.34589		94.3333	1.65888	1.15209		94.3333	1.49572	1.2789
94.4167	1.34169	1.17733		94.4167	1.42703	1.34589		94.4167	1.65888	1.15209		94.4167	1.48676	1.28167
94.5	1.34925	1.17733		94.5	1.42703	1.3491		94.5	1.65888	1.1562		94.5	1.48676	1.28447
94.5833	1.35118	1.18504		94.5833	1.43486	1.3491		94.5833	1.66551	1.15414		94.5833	1.48676	1.28728
94.6667	1.35061	1.18092		94.6667	1.43093	1.35233		94.6667	1.66551	1.15004		94.6667	1.48676	1.29296
94.75	1.35723	1.18599		94.75	1.43486	1.35558		94.75	1.66551	1.1562		94.75	1.47799	1.29011
94.8333	1.34817	1.18947		94.8333	1.44687	1.35233		94.8333	1.66551	1.15004		94.8333	1.48235	1.29296
94.9167	1.34954	1.18021		94.9167	1.43883	1.35558		94.9167	1.67224	1.15414		94.9167	1.47799	1.29871
95	1.35861	1.18447		95	1.43486	1.35886		95	1.66551	1.15414		95	1.46939	1.29582
95.0833	1.35283	1.18635		95.0833	1.44283	1.36549		95.0833	1.67224	1.15414		95.0833	1.46939	1.29582
95.1667	1.36089	1.18767		95.1667	1.44283	1.36216		95.1667	1.67908	1.16245		95.1667	1.46939	1.29582
95.25	1.36536	1.19732		95.25	1.44687	1.36216		95.25	1.67224	1.15828		95.25	1.46939	1.29296
95.3333	1.35667	1.18981		95.3333	1.45095	1.36216		95.3333	1.67224	1.15828		95.3333	1.46939	1.29871
95.4167	1.35895	1.19572		95.4167	1.45095	1.36549		95.4167	1.67224	1.16036		95.4167	1.46939	1.28728
95.5	1.36821	1.18995		95.5	1.45095	1.36549		95.5	1.67224	1.16245		95.5	1.46515	1.29011
95.5833	1.36425	1.19341		95.5833	1.45095	1.36884		95.5833	1.67908	1.16245		95.5833	1.47799	1.29011
95.6667	1.36536	1.19549		95.6667	1.45095	1.37222		95.6667	1.67908	1.16036		95.6667	1.47799	1.30454
95.75	1.37164	1.19742		95.75	1.45922	1.37222		95.75	1.68603	1.16036		95.75	1.47367	1.28447
95.8333	1.36678	1.20368		95.8333	1.46341	1.37222		95.8333	1.67908	1.15828		95.8333	1.47799	1.28167
95.9167	1.37164	1.20171		95.9167	1.46341	1.37563		95.9167	1.67908	1.16245		95.9167	1.47799	1.28728
96	1.37108	1.19607		96	1.46341	1.37222		96	1.68603	1.16245		96	1.48676	1.2789
96.0833	1.3751	1.20368		96.0833	1.45922	1.37906		96.0833	1.68603	1.1562		96.0833	1.49122	1.27614
96.1667	1.37714	1.20345		96.1667	1.47193	1.37563		96.1667	1.69309	1.16455		96.1667	1.48676	1.2734
96.25	1.37983	1.20405		96.25	1.47625	1.37906		96.25	1.68603	1.16245		96.25	1.49572	1.2734
96.3333	1.37308	1.20581		96.3333	1.47193	1.38252		96.3333	1.68603	1.16667		96.3333	1.49572	1.26797
96.4167	1.37453	1.21497		96.4167	1.47625	1.38252		96.4167	1.68603	1.16245		96.4167	1.48676	1.26797
96.5	1.38419	1.21107		96.5	1.47625	1.38252		96.5	1.70027	1.16036		96.5	1.49572	1.26528
96.5833	1.3786	1.21457		96.5833	1.48062	1.38601		96.5833	1.69309	1.16455		96.5833	1.49122	1.26261
96.6667	1.38153	1.21079		96.6667	1.48062	1.38601		96.6667	1.70027	1.16879		96.6667	1.49572	1.26528
96.75	1.38566	1.21357		96.75	1.48503	1.38953		96.75	1.69309	1.16879		96.75	1.50027	1.25469
96.8333	1.39286	1.2174		96.8333	1.49853	1.38601		96.8333	1.70027	1.16245		96.8333	1.49572	1.25469
96.9167	1.38211	1.22289		96.9167	1.49853	1.38953		96.9167	1.70027	1.17093		96.9167	1.50486	1.25208
97	1.38925	1.22186		97	1.49398	1.39307		97	1.69309	1.16455		97	1.49572	1.24949
97.0833	1.38925	1.22176		97.0833	1.49398	1.39307		97.0833	1.70027	1.16455		97.0833	1.50027	1.25208
97.1667	1.39286	1.22006		97.1667	1.48948	1.39665		97.1667	1.70757	1.16667		97.1667	1.50486	1.24949
97.25	1.39436	1.22354		97.25	1.50312	1.39307		97.25	1.70027	1.16455		97.25	1.50486	1.25208
97.3333	1.3935	1.22723		97.3333	1.49398	1.40388		97.3333	1.70757	1.17093		97.3333	1.50951	1.25208
97.4167	1.3965	1.22774		97.4167	1.50312	1.40025		97.4167	1.70757	1.16879		97.4167	1.50486	1.25469
97.5	1.40084	1.22954		97.5	1.49853	1.40025		97.5	1.70757	1.17093		97.5	1.50486	1.25469
97.5833	1.39436	1.23327		97.5833	1.50312	1.40025		97.5833	1.71499	1.17093		97.5833	1.50951	1.25731
97.6667	1.395	1.23243		97.6667	1.50312	1.40388		97.6667	1.70757	1.17307		97.6667	1.5142	1.26261
97.75	1.40388	1.22825		97.75	1.51246	1.40388		97.75	1.70757	1.17307		97.75	1.51895	1.26528
97.8333	1.40609	1.23034		97.8333	1.50777	1.40755		97.8333	1.70757	1.17739		97.8333	1.50951	1.26528
97.9167	1.40831	1.23138		97.9167	1.51721	1.40755		97.9167	1.71499	1.17093		97.9167	1.5142	1.26797
98	1.40542	1.23669		98	1.51721	1.40755		98	1.71499	1.17739		98	1.50951	1.27068
98.0833	1.40542	1.24179		98.0833	1.52201	1.41125		98.0833	1.71499	1.17307		98.0833	1.51895	1.27068
98.1667	1.41139	1.24327		98.1667	1.52201	1.41497		98.1667	1.71499	1.17739		98.1667	1.52375	1.2734
98.25	1.40851	1.24327		98.25	1.52201	1.41125		98.25	1.71499	1.17307		98.25	1.52375	1.2789
98.3333	1.41139	1.2414		98.3333	1.52201	1.41497		98.3333	1.72255	1.17093		98.3333	1.53351	1.27614
98.4167	1.41072	1.24518		98.4167	1.53177	1.41497		98.4167	1.72255	1.17307		98.4167	1.5286	1.27614
98.5	1.41325	1.24585		98.5	1.53673	1.41497		98.5	1.73023	1.17957		98.5	1.5286	1.2789
98.5833	1.41677	1.25216		98.5833	1.53177	1.41873		98.5833	1.73023	1.17523		98.5833	1.53351	1.2789
98.6667	1.41677	1.25137		98.6667	1.54175	1.41873		98.6667	1.73023	1.17957		98.6667	1.53351	1.28447
98.75	1.42611	1.24735		98.75	1.53673	1.42253		98.75	1.73023	1.17957		98.75	1.53847	1.28447
98.8333	1.42451	1.24954		98.8333	1.54175	1.41873		98.8333	1.73023	1.17739		98.8333	1.53847	1.28728
98.9167	1.41928	1.25302		98.9167	1.54175	1.42253		98.9167	1.73806	1.18396		98.9167	1.54857	1.29296
99	1.42154	1.25106		99	1.54683	1.42635		99	1.73806	1.17957		99	1.55371	1.29296
99.0833	1.42611	1.25327		99.0833	1.54683	1.42253		99.0833	1.73806	1.17957		99.0833	1.54857	1.29296
99.1667	1.42705	1.2548		99.1667	1.55197	1.42635		99.1667	1.73023	1.18396		99.1667	1.54857	1.29582
99.25	1.43331	1.259		99.25	1.55197	1.42635		99.25	1.73806	1.18176		99.25	1.54857	1.29871
99.3333	1.42705	1.26352		99.3333	1.55197	1.42635		99.3333	1.74603	1.18396		99.3333	1.55891	1.30161
99.4167	1.43566	1.26212		99.4167	1.56244	1.43021		99.4167	1.73806	1.18396		99.4167	1.56418	1.30161
99.5	1.43264	1.26466		99.5	1.56244	1.42635		99.5	1.74603	1.18396		99.5	1.55891	1.30748
99.5833	1.43803	1.26167		99.5833	1.56244	1.43411		99.5833	1.74603	1.18396		99.5833	1.56418	1.30748
99.6667	1.43898	1.26737		99.6667	1.56777	1.43411		99.6667	1.74603	1.18396		99.6667	1.5695	1.31045
99.75	1.44374	1.26238		99.75	1.56777	1.43411		99.75	1.74603	1.18396		99.75	1.5695	1.31343
99.8333	1.44135	1.26937		99.8333	1.56777	1.43411		99.8333	1.73806	1.18396		99.8333	1.5695	1.31644
99.9167	1.44303	1.26779		99.9167	1.57316	1.43411		99.9167	1.75415	1.18396		99.9167	1.5749	1.31644
100	1.44955	1.26737		100	1.57862	1.43804		100	1.74603	1.18176		100	1.5749	1.31946
100.083	1.44786	1.27757		100.083	1.57862	1.442		100.083	1.75415	1.18176		100.083	1.5749	1.32251
100.167	1.44712	1.27096		100.167	1.57862	1.43411		100.167	1.75415	1.18839		100.167	1.58036	1.32558
100.25	1.452	1.28118		100.25	1.58416	1.442		100.25	1.76242	1.18396		100.25	1.58589	1.32867
100.333	1.4547	1.27649		100.333	1.57862	1.43804		100.333	1.76242	1.18839		100.333	1.58036	1.32867
100.417	1.4547	1.27443		100.417	1.58416	1.442		100.417	1.76242	1.18396		100.417	1.58036	1.32867
100.5	1.45715	1.28195		100.5	1.58976	1.442		100.5	1.76242	1.18839		100.5	1.58589	1.33178
100.583	1.46468	1.2772		100.583	1.58976	1.442		100.583	1.76242	1.18839		100.583	1.58589	1.33492
100.667	1.45789	1.28076		100.667	1.59544	1.442		100.667	1.76242	1.19062		100.667	1.5915	1.33492
100.75	1.46313	1.28163		100.75	1.60702	1.442		100.75	1.77085	1.19286		100.75	1.5915	1.33808
100.833	1.4649	1.27928		100.833	1.60119	1.45005		100.833	1.77085	1.18839		100.833	1.5915	1.33808
100.917	1.47611	1.28519		100.917	1.60119	1.44601		100.917	1.77085	1.18839		100.917	1.59718	1.33808
101	1.4692	1.28281		101	1.60119	1.45005		101	1.77085	1.19062		101	1.60293	1.34126
101.083	1.47691	1.29169		101.083	1.60119	1.45005		101.083	1.77085	1.19286		101.083	1.60293	1.34126
101.167	1.47691	1.284		101.167	1.60702	1.45005		101.167	1.77945	1.19062		101.167	1.60293	1.34126
101.25	1.47871	1.28883		101.25	1.60702	1.45005		101.25	1.78823	1.19512		101.25	1.59718	1.34447
101.333	1.48236	1.28683		101.333	1.61293	1.45413		101.333	1.77945	1.19286		101.333	1.60876	1.34447
101.417	1.48499	1.28683		101.417	1.61293	1.45005		101.417	1.77945	1.18617		101.417	1.60876	1.34769
101.5	1.48684	1.29135		101.5	1.61293	1.45005		101.5	1.78823	1.19286		101.5	1.60876	1.34769
101.583	1.49137	1.29292		101.583	1.61892	1.45413		101.583	1.78823	1.19512		101.583	1.60876	1.35095
101.667	1.49407	1.29714		101.667	1.61892	1.45413		101.667	1.78823	1.19062		101.667	1.61467	1.35095
101.75	1.49595	1.28969		101.75	1.61892	1.45824		101.75	1.78823	1.19512		101.75	1.61467	1.35422
101.833	1.49868	1.2909		101.833	1.62499	1.45824		101.833	1.79718	1.19062		101.833	1.61467	1.35422
101.917	1.50144	1.2996		101.917	1.62499	1.45824		101.917	1.79718	1.19512		101.917	1.62066	1.36086
102	1.50334	1.30083		102	1.62499	1.45824		102	1.79718	1.19286		102	1.62066	1.35753
102.083	1.50249	1.30122		102.083	1.6374	1.45824		102.083	1.79718	1.19286		102.083	1.62066	1.36086
102.167	1.50999	1.29914		102.167	1.6374	1.45824		102.167	1.78823	1.19512		102.167	1.62673	1.36086
102.25	1.50913	1.30007		102.25	1.63115	1.45413		102.25	1.79718	1.19739		102.25	1.62673	1.36421
102.333	1.51283	1.30333		102.333	1.6374	1.45824		102.333	1.80632	1.19739		102.333	1.63289	1.36759
102.417	1.51194	1.30629		102.417	1.6374	1.45824		102.417	1.79718	1.19967		102.417	1.63289	1.371
102.5	1.51961	1.30756		102.5	1.6374	1.4624		102.5	1.79718	1.19967		102.5	1.63289	1.371
102.583	1.52252	1.30598		102.583	1.6374	1.4624		102.583	1.80632	1.19739		102.583	1.63289	1.36759
102.667	1.51961	1.30253		102.667	1.6374	1.4624		102.667	1.80632	1.19512		102.667	1.63914	1.371
102.75	1.52651	1.30503		102.75	1.64374	1.45824		102.75	1.81566	1.19512		102.75	1.63914	1.37443
102.833	1.5236	1.30974		102.833	1.65018	1.4624		102.833	1.81566	1.19286		102.833	1.63914	1.37443
102.917	1.52562	1.311		102.917	1.65018	1.4624		102.917	1.81566	1.19967		102.917	1.63914	1.37789
103	1.53057	1.30629		103	1.65018	1.4624		103	1.81566	1.19739		103	1.63914	1.38138
103.083	1.53652	1.311		103.083	1.65018	1.4624		103.083	1.81566	1.19286		103.083	1.63914	1.37789
103.167	1.53858	1.31615		103.167	1.65671	1.4624		103.167	1.81566	1.19512		103.167	1.64548	1.38138
103.25	1.53353	1.31275		103.25	1.67007	1.4624		103.25	1.82521	1.19967		103.25	1.64548	1.38489
103.333	1.53858	1.31356		103.333	1.65018	1.45824		103.333	1.82521	1.20196		103.333	1.64548	1.38138
103.417	1.54066	1.3153		103.417	1.65018	1.4624		103.417	1.82521	1.19739		103.417	1.65191	1.38489
103.5	1.54276	1.3153		103.5	1.65671	1.45824		103.5	1.82521	1.19739		103.5	1.65845	1.38844
103.583	1.54888	1.31659		103.583	1.65671	1.45824		103.583	1.83497	1.19967		103.583	1.65191	1.38844
103.667	1.55412	1.31659		103.667	1.65671	1.4624		103.667	1.83497	1.20196		103.667	1.65191	1.39201
103.75	1.55625	1.31745		103.75	1.65671	1.4624		103.75	1.83497	1.19739		103.75	1.65845	1.39201
103.833	1.55943	1.31789		103.833	1.67007	1.46659		103.833	1.83497	1.19512		103.833	1.65845	1.39201
103.917	1.55842	1.3153		103.917	1.67007	1.46659		103.917	1.83497	1.19967		103.917	1.65845	1.39201
104	1.56159	1.31964		104	1.67691	1.46659		104	1.84495	1.19739		104	1.65845	1.39562
104.083	1.55842	1.32012		104.083	1.67691	1.4624		104.083	1.84495	1.19739		104.083	1.65845	1.39925
104.167	1.56377	1.32359		104.167	1.67007	1.4624		104.167	1.84495	1.19286		104.167	1.66508	1.39925
104.25	1.56377	1.32491		104.25	1.67691	1.4624		104.25	1.84495	1.19967		104.25	1.66508	1.39925
104.333	1.56919	1.32449		104.333	1.67691	1.4624		104.333	1.84495	1.19739		104.333	1.66508	1.40292
104.417	1.57142	1.32583		104.417	1.67691	1.46659		104.417	1.85517	1.19512		104.417	1.66508	1.40292
104.5	1.57468	1.32763		104.5	1.68386	1.4624		104.5	1.85517	1.20196		104.5	1.67181	1.40292
104.583	1.57693	1.32095		104.583	1.68386	1.4624		104.583	1.85517	1.19967		104.583	1.67181	1.40292
104.667	1.578	1.32536		104.667	1.67691	1.4624		104.667	1.85517	1.19512		104.667	1.67181	1.41034
104.75	1.57693	1.32625		104.75	1.68386	1.4624		104.75	1.86564	1.19512		104.75	1.67181	1.41034
104.833	1.58252	1.32763		104.833	1.67691	1.45824		104.833	1.85517	1.20426		104.833	1.67865	1.41034
104.917	1.58589	1.32981		104.917	1.67691	1.4624		104.917	1.86564	1.19512		104.917	1.67865	1.41034
105	1.58252	1.32583		105	1.67691	1.45824		105	1.86564	1.19967		105	1.6856	1.41034
105.083	1.58819	1.32847		105.083	1.67007	1.4624		105.083	1.86564	1.20658		105.083	1.67865	1.4141
105.167	1.58819	1.32981		105.167	1.67007	1.4624		105.167	1.86564	1.19512		105.167	1.6856	1.4141
105.25	1.59051	1.33296		105.25	1.66334	1.45824		105.25	1.86564	1.20426		105.25	1.6856	1.4141
105.333	1.59628	1.33387		105.333	1.66334	1.45413		105.333	1.86564	1.20658		105.333	1.6856	1.4141
105.417	1.59393	1.33161		105.417	1.66334	1.45824		105.417	1.87636	1.20426		105.417	1.69266	1.41789
105.5	1.59628	1.33296		105.5	1.67007	1.45413		105.5	1.87636	1.19967		105.5	1.6856	1.41789
105.583	1.60329	1.33027		105.583	1.66334	1.45413		105.583	1.87636	1.20426		105.583	1.69266	1.41789
105.667	1.60212	1.33613		105.667	1.65671	1.45824		105.667	1.87636	1.20658		105.667	1.69266	1.41789
105.75	1.60566	1.33613		105.75	1.67007	1.45824		105.75	1.87636	1.20426		105.75	1.69266	1.41789
105.833	1.60452	1.33477		105.833	1.65671	1.45005		105.833	1.87636	1.20196		105.833	1.69266	1.41789
105.917	1.60566	1.33296		105.917	1.65671	1.45413		105.917	1.88736	1.20426		105.917	1.69984	1.42172
106	1.60806	1.33796		106	1.66334	1.45005		106	1.87636	1.20196		106	1.69984	1.42172
106.083	1.61048	1.33567		106.083	1.65671	1.45005		106.083	1.89864	1.19739		106.083	1.69984	1.42172
106.167	1.61652	1.33661		106.167	1.65671	1.45005		106.167	1.88736	1.20658		106.167	1.69984	1.41789
106.25	1.62017	1.33749		106.25	1.65018	1.45005		106.25	1.88736	1.19967		106.25	1.70714	1.41789
106.333	1.62017	1.34023		106.333	1.65671	1.45005		106.333	1.88736	1.20658		106.333	1.70714	1.42172
106.417	1.62017	1.33886		106.417	1.65671	1.45005		106.417	1.89864	1.20658		106.417	1.70714	1.41789
106.5	1.62265	1.33932		106.5	1.65671	1.45005		106.5	1.89864	1.19967		106.5	1.70714	1.41789
106.583	1.62888	1.34167		106.583	1.65671	1.45005		106.583	1.89864	1.19967		106.583	1.70714	1.41789
106.667	1.62888	1.33981		106.667	1.64374	1.45005		106.667	1.89864	1.20426		106.667	1.71456	1.41789
106.75	1.62888	1.34069		106.75	1.64374	1.44601		106.75	1.89864	1.19739		106.75	1.70714	1.41789
106.833	1.63142	1.33886		106.833	1.65018	1.44601		106.833	1.89864	1.20196		106.833	1.70714	1.41789
106.917	1.63519	1.34628		106.917	1.65018	1.45005		106.917	1.89864	1.20196		106.917	1.71456	1.4141
107	1.63142	1.34069		107	1.65018	1.44601		107	1.89864	1.19967		107	1.71456	1.41034
107.083	1.63776	1.34207		107.083	1.65018	1.44601		107.083	1.89864	1.20426		107.083	1.71456	1.41034
107.167	1.64161	1.34207		107.167	1.65018	1.44601		107.167	1.91022	1.19739		107.167	1.72211	1.41034
107.25	1.63776	1.34346		107.25	1.64374	1.44601		107.25	1.91022	1.19967		107.25	1.72211	1.40661
107.333	1.64421	1.34391		107.333	1.64374	1.43804		107.333	1.91022	1.19967		107.333	1.72211	1.41034
107.417	1.64421	1.34254		107.417	1.6374	1.43804		107.417	1.91022	1.20196		107.417	1.72211	1.40292
107.5	1.65075	1.34485		107.5	1.64374	1.442		107.5	1.91022	1.20196		107.5	1.72211	1.40292
107.583	1.65075	1.34207		107.583	1.6374	1.442		107.583	1.92212	1.20426		107.583	1.7298	1.39925
107.667	1.65342	1.3467		107.667	1.6374	1.43411		107.667	1.91022	1.20196		107.667	1.7298	1.39925
107.75	1.6574	1.34346		107.75	1.64374	1.43804		107.75	1.92212	1.20196		107.75	1.7298	1.39925
107.833	1.6601	1.3467		107.833	1.63115	1.442		107.833	1.92212	1.20196		107.833	1.7298	1.39562
107.917	1.6601	1.3444		107.917	1.6374	1.442		107.917	1.92212	1.20426		107.917	1.7298	1.40292
108	1.66689	1.34857		108	1.6374	1.442		108	1.92212	1.19967		108	1.7298	1.39562
108.083	1.66689	1.34717		108.083	1.6374	1.43804		108.083	1.92212	1.20196		108.083	1.7298	1.39201
108.167	1.66966	1.34717		108.167	1.6374	1.442		108.167	1.92212	1.20196		108.167	1.73763	1.38844
108.25	1.67379	1.3467		108.25	1.6374	1.43804		108.25	1.92212	1.20658		108.25	1.73763	1.38489
108.333	1.67379	1.34857		108.333	1.63115	1.442		108.333	1.93435	1.19967		108.333	1.7298	1.38489
108.417	1.68081	1.34857		108.417	1.6374	1.442		108.417	1.93435	1.20891		108.417	1.7298	1.38489
108.5	1.68081	1.34578		108.5	1.63115	1.43804		108.5	1.92212	1.20196		108.5	1.7298	1.38138
108.583	1.68365	1.34485		108.583	1.61892	1.43804		108.583	1.93435	1.20196		108.583	1.7298	1.38138
108.667	1.67943	1.34302		108.667	1.61293	1.43804		108.667	1.93435	1.20196		108.667	1.72211	1.37789
108.75	1.67943	1.34391		108.75	1.61892	1.442		108.75	1.93435	1.20196		108.75	1.7298	1.37443
108.833	1.67943	1.34346		108.833	1.61892	1.43804		108.833	1.93435	1.20426		108.833	1.72211	1.371
108.917	1.67943	1.34626		108.917	1.61892	1.43804		108.917	1.94694	1.20196		108.917	1.72211	1.36759
109	1.67943	1.34485		109	1.61892	1.43804		109	1.94694	1.19967		109	1.72211	1.371
109.083	1.67943	1.34717		109.083	1.61892	1.43804		109.083	1.93435	1.20196		109.083	1.72211	1.371
109.167	1.67529	1.34023		109.167	1.62499	1.442		109.167	1.94694	1.20658		109.167	1.72211	1.371
109.25	1.67659	1.34717		109.25	1.61892	1.43411		109.25	1.94694	1.20196		109.25	1.71456	1.36759
109.333	1.67246	1.33886		109.333	1.61892	1.442		109.333	1.94694	1.19967		109.333	1.71456	1.36421
109.417	1.67246	1.33886		109.417	1.63115	1.442		109.417	1.94694	1.20196		109.417	1.71456	1.36086
109.5	1.67246	1.34069		109.5	1.63115	1.44601		109.5	1.94694	1.20658		109.5	1.71456	1.36086
109.583	1.66966	1.34069		109.583	1.6374	1.44601		109.583	1.94694	1.19967		109.583	1.70714	1.36086
109.667	1.6656	1.34069		109.667	1.63115	1.44601		109.667	1.94694	1.20196		109.667	1.70714	1.35422
109.75	1.66283	1.34578		109.75	1.6374	1.442		109.75	1.94694	1.20426		109.75	1.70714	1.35422
109.833	1.66283	1.33932		109.833	1.6374	1.45005		109.833	1.94694	1.20196		109.833	1.69984	1.35422
109.917	1.66283	1.34346		109.917	1.64374	1.45005		109.917	1.94694	1.20196		109.917	1.69984	1.35753
110	1.65612	1.34163		110	1.65018	1.45413		110	1.94694	1.20891		110	1.69984	1.35422
110.083	1.6601	1.34578		110.083	1.64374	1.45413		110.083	1.94694	1.20426		110.083	1.69984	1.35095
110.167	1.6495	1.33932		110.167	1.65018	1.45413		110.167	1.94694	1.20658		110.167	1.69984	1.35095
110.25	1.6495	1.33886		110.25	1.65018	1.45413		110.25	1.94694	1.20658		110.25	1.69266	1.35095
110.333	1.65342	1.34069		110.333	1.65671	1.45824		110.333	1.95991	1.20658		110.333	1.69266	1.34769
110.417	1.65342	1.33704		110.417	1.65018	1.45413		110.417	1.94694	1.20658		110.417	1.69266	1.35422
110.5	1.6495	1.338		110.5	1.65671	1.45413		110.5	1.94694	1.20658		110.5	1.69266	1.35422
110.583	1.64684	1.33431		110.583	1.65671	1.45413		110.583	1.94694	1.20426		110.583	1.6856	1.35095
110.667	1.64684	1.33749		110.667	1.66334	1.45824		110.667	1.94694	1.20426		110.667	1.6856	1.34447
110.75	1.64684	1.33886		110.75	1.66334	1.4624		110.75	1.94694	1.20426		110.75	1.6856	1.34769
110.833	1.64299	1.34069		110.833	1.66334	1.4624		110.833	1.94694	1.20658		110.833	1.6856	1.34447
110.917	1.64037	1.33567		110.917	1.66334	1.4624		110.917	1.94694	1.21125		110.917	1.6856	1.34769
111	1.64037	1.33613		111	1.67007	1.4624		111	1.94694	1.20426		111	1.67865	1.34769
111.083	1.64037	1.33613		111.083	1.67691	1.46659		111.083	1.94694	1.2136		111.083	1.6856	1.34769
111.167	1.64037	1.33431		111.167	1.67691	1.46659		111.167	1.94694	1.20891		111.167	1.67865	1.34769
111.25	1.63776	1.33296		111.25	1.68386	1.47511		111.25	1.94694	1.20196		111.25	1.67865	1.34769
111.333	1.63776	1.33749		111.333	1.67691	1.47083		111.333	1.94694	1.20426		111.333	1.67181	1.35095
111.417	1.63399	1.33661		111.417	1.69092	1.46659		111.417	1.94694	1.2136		111.417	1.67181	1.35095
111.5	1.63399	1.33296		111.5	1.69092	1.47511		111.5	1.94694	1.21125		111.5	1.67181	1.35095
111.583	1.6277	1.33387		111.583	1.69092	1.47943		111.583	1.94694	1.20658		111.583	1.67181	1.35095
111.667	1.63142	1.33115		111.667	1.68386	1.47083		111.667	1.93435	1.21125		111.667	1.67181	1.35095
111.75	1.62888	1.32981		111.75	1.68386	1.47511		111.75	1.94694	1.2136		111.75	1.66508	1.35095
111.833	1.62516	1.32847		111.833	1.68386	1.47943		111.833	1.93435	1.20891		111.833	1.66508	1.35422
111.917	1.62152	1.33431		111.917	1.69092	1.47511		111.917	1.93435	1.21125		111.917	1.66508	1.35422
112	1.61901	1.33027		112	1.69092	1.47943		112	1.93435	1.2136		112	1.65845	1.35753
112.083	1.61901	1.33072		112.083	1.69092	1.47943		112.083	1.93435	1.2136		112.083	1.66508	1.35095
112.167	1.61542	1.33161		112.167	1.6981	1.4838		112.167	1.93435	1.2136		112.167	1.65845	1.36086
112.25	1.61901	1.33161		112.25	1.6981	1.4838		112.25	1.93435	1.21125		112.25	1.65845	1.36086
112.333	1.61294	1.32847		112.333	1.6981	1.4838		112.333	1.92212	1.20658		112.333	1.65845	1.35753
112.417	1.61652	1.32895		112.417	1.6981	1.49266		112.417	1.93435	1.20891		112.417	1.65845	1.35753
112.5	1.61542	1.32937		112.5	1.6981	1.4838		112.5	1.92212	1.21597		112.5	1.65845	1.36086
112.583	1.61407	1.33115		112.583	1.6981	1.4838		112.583	1.92212	1.21125		112.583	1.65191	1.36086
112.667	1.61048	1.32763		112.667	1.6981	1.49266		112.667	1.92212	1.21125		112.667	1.65191	1.36086
112.75	1.61407	1.32895		112.75	1.6981	1.48821		112.75	1.92212	1.21597		112.75	1.64548	1.36086
112.833	1.61164	1.32895		112.833	1.7054	1.49266		112.833	1.92212	1.20891		112.833	1.65191	1.36421
112.917	1.61164	1.32981		112.917	1.7054	1.49716		112.917	1.92212	1.20891		112.917	1.65191	1.36759
113	1.61529	1.32847		113	1.72038	1.49716		113	1.92212	1.21125		113	1.65191	1.36421
113.083	1.61164	1.32632		113.083	1.71282	1.49716		113.083	1.92212	1.20891		113.083	1.64548	1.36759
113.167	1.61407	1.32583		113.167	1.71282	1.50171		113.167	1.91022	1.2136		113.167	1.65191	1.36759
113.25	1.61529	1.32715		113.25	1.71282	1.5063		113.25	1.91022	1.21125		113.25	1.65191	1.371
113.333	1.62143	1.32536		113.333	1.71282	1.5063		113.333	1.91022	1.21597		113.333	1.65191	1.36759
113.417	1.61901	1.32763		113.417	1.71282	1.5063		113.417	1.91022	1.2136		113.417	1.65191	1.371
113.5	1.62766	1.32583		113.5	1.72038	1.5063		113.5	1.91022	1.21597		113.5	1.65191	1.37443
113.583	1.62521	1.32813		113.583	1.72038	1.5063		113.583	1.91022	1.21597		113.583	1.65191	1.371
113.667	1.63014	1.32813		113.667	1.72038	1.51095		113.667	1.91022	1.2136		113.667	1.65191	1.36759
113.75	1.6315	1.32583		113.75	1.72038	1.51095		113.75	1.91022	1.21835		113.75	1.65845	1.371
113.833	1.62766	1.32763		113.833	1.72038	1.51095		113.833	1.89864	1.21125		113.833	1.65191	1.37443
113.917	1.63399	1.33076		113.917	1.72806	1.51564		113.917	1.89864	1.2136		113.917	1.65191	1.37443
114	1.6365	1.32847		114	1.72038	1.51095		114	1.89864	1.21597		114	1.65845	1.37443
114.083	1.64295	1.33312		114.083	1.72038	1.51564		114.083	1.89864	1.21597		114.083	1.66508	1.371
114.167	1.64295	1.32944		114.167	1.72806	1.51564		114.167	1.89864	1.21597		114.167	1.65845	1.37443
114.25	1.64694	1.32632		114.25	1.72806	1.51564		114.25	1.89864	1.22074		114.25	1.66508	1.37443
114.333	1.6495	1.32997		114.333	1.72806	1.52039		114.333	1.89864	1.21597		114.333	1.67181	1.37443
114.417	1.6495	1.33161		114.417	1.72806	1.52039		114.417	1.89864	1.21835		114.417	1.66508	1.37789
114.5	1.65356	1.32895		114.5	1.72806	1.52039		114.5	1.89864	1.22557		114.5	1.67181	1.37443
114.583	1.65211	1.33128		114.583	1.72806	1.52039		114.583	1.88736	1.21597		114.583	1.67181	1.37443
114.667	1.65617	1.33181		114.667	1.72806	1.52039		114.667	1.89864	1.22074		114.667	1.67865	1.37789
114.75	1.6603	1.33527		114.75	1.72806	1.52519		114.75	1.88736	1.22074		114.75	1.67865	1.37789
114.833	1.66146	1.33527		114.833	1.72806	1.52519		114.833	1.88736	1.22315		114.833	1.67181	1.38844
114.917	1.6656	1.33445		114.917	1.73589	1.52519		114.917	1.88736	1.22074		114.917	1.6856	1.38138
115	1.6656	1.3326		115	1.72806	1.52519		115	1.88736	1.21597		115	1.67865	1.37443
115.083	1.66982	1.33393		115.083	1.72806	1.53004		115.083	1.88736	1.22074		115.083	1.6856	1.37789
115.167	1.67251	1.33661		115.167	1.72806	1.53495		115.167	1.88736	1.22315		115.167	1.6856	1.38138
115.25	1.67251	1.33577		115.25	1.72038	1.53004		115.25	1.88736	1.22074		115.25	1.69266	1.38138
115.333	1.67251	1.33393		115.333	1.72806	1.53495		115.333	1.88736	1.21597		115.333	1.6856	1.38844
115.417	1.67524	1.33527		115.417	1.72806	1.53004		115.417	1.88736	1.22315		115.417	1.69266	1.37789
115.5	1.67955	1.33845		115.5	1.72806	1.53495		115.5	1.88736	1.22557		115.5	1.69266	1.37789
115.583	1.68231	1.33819		115.583	1.72806	1.53495		115.583	1.88736	1.22557		115.583	1.69266	1.38138
115.667	1.68231	1.33952		115.667	1.72806	1.53495		115.667	1.88736	1.21835		115.667	1.69984	1.38138
115.75	1.68949	1.33764		115.75	1.72806	1.53495		115.75	1.89864	1.22315		115.75	1.69266	1.37789
115.833	1.6867	1.33577		115.833	1.72806	1.53991		115.833	1.89864	1.22074		115.833	1.69266	1.38138
115.917	1.68949	1.34117		115.917	1.72806	1.54493		115.917	1.89864	1.22074		115.917	1.69984	1.38138
116	1.69398	1.33898		116	1.73589	1.53991		116	1.89864	1.22074		116	1.69984	1.38138
116.083	1.69681	1.33952		116.083	1.73589	1.53991		116.083	1.89864	1.21835		116.083	1.69984	1.38138
116.167	1.69681	1.33898		116.167	1.73589	1.53991		116.167	1.88736	1.21835		116.167	1.69984	1.37789
116.25	1.69681	1.34817		116.25	1.73589	1.54493		116.25	1.91022	1.22557		116.25	1.70714	1.38138
116.333	1.69969	1.34545		116.333	1.73589	1.54493		116.333	1.89864	1.22557		116.333	1.70714	1.37789
116.417	1.69969	1.34355		116.417	1.74386	1.54493		116.417	1.91022	1.22315		116.417	1.70714	1.38138
116.5	1.70426	1.34545		116.5	1.74386	1.54493		116.5	1.91022	1.22315		116.5	1.70714	1.37789
116.583	1.70717	1.35009		116.583	1.73589	1.55001		116.583	1.91022	1.22074		116.583	1.70714	1.37443
116.667	1.70717	1.34681		116.667	1.74386	1.55001		116.667	1.91022	1.228		116.667	1.70714	1.37789
116.75	1.71013	1.35425		116.75	1.74386	1.55001		116.75	1.91022	1.228		116.75	1.70714	1.37443
116.833	1.70556	1.34872		116.833	1.74386	1.55001		116.833	1.91022	1.22557		116.833	1.71456	1.37443
116.917	1.70556	1.35286		116.917	1.74386	1.55001		116.917	1.91022	1.228		116.917	1.71456	1.371
117	1.70856	1.34872		117	1.74386	1.55515		117	1.92212	1.22557		117	1.71456	1.37443
117.083	1.70856	1.35147		117.083	1.74386	1.55515		117.083	1.92212	1.22074		117.083	1.71456	1.371
117.167	1.70856	1.35618		117.167	1.75198	1.55515		117.167	1.92212	1.22315		117.167	1.71456	1.371
117.25	1.70856	1.35202		117.25	1.75198	1.55515		117.25	1.92212	1.22315		117.25	1.71456	1.37443
117.333	1.70856	1.35397		117.333	1.75198	1.55515		117.333	1.92212	1.22315		117.333	1.72211	1.371
117.417	1.70856	1.3601		117.417	1.75198	1.56035		117.417	1.92212	1.22557		117.417	1.71456	1.371
117.5	1.70856	1.35397		117.5	1.76025	1.56035		117.5	1.93435	1.228		117.5	1.72211	1.36759
117.583	1.71159	1.3601		117.583	1.75198	1.56035		117.583	1.92212	1.22315		117.583	1.72211	1.37443
117.667	1.71312	1.35813		117.667	1.75198	1.56035		117.667	1.93435	1.22557		117.667	1.71456	1.37443
117.75	1.71159	1.3587		117.75	1.75198	1.56035		117.75	1.93435	1.22315		117.75	1.72211	1.36759
117.833	1.70856	1.35759		117.833	1.76025	1.56035		117.833	1.93435	1.22557		117.833	1.71456	1.371
117.917	1.70856	1.35953		117.917	1.76025	1.56562		117.917	1.93435	1.22557		117.917	1.72211	1.371
118	1.71159	1.36434		118	1.76025	1.56562		118	1.93435	1.228		118	1.72211	1.371
118.083	1.70856	1.36408		118.083	1.76025	1.56562		118.083	1.93435	1.22557		118.083	1.72211	1.36759
118.167	1.71312	1.36208		118.167	1.76025	1.56562		118.167	1.94694	1.22557		118.167	1.72211	1.36086
118.25	1.71312	1.36633		118.25	1.76025	1.56562		118.25	1.94694	1.23291		118.25	1.71456	1.36421
118.333	1.71616	1.3649		118.333	1.76025	1.56562		118.333	1.94694	1.22315		118.333	1.72211	1.36421
118.417	1.71312	1.36976		118.417	1.76025	1.57095		118.417	1.94694	1.228		118.417	1.72211	1.36759
118.5	1.71779	1.3669		118.5	1.76868	1.57095		118.5	1.94694	1.23045		118.5	1.71456	1.36759
118.583	1.71779	1.36348		118.583	1.76868	1.57095		118.583	1.94694	1.23045		118.583	1.72211	1.36421
118.667	1.71779	1.3649		118.667	1.76868	1.57095		118.667	1.93435	1.23045		118.667	1.72211	1.36086
118.75	1.72084	1.36976		118.75	1.76868	1.57095		118.75	1.94694	1.22557		118.75	1.7298	1.36759
118.833	1.71779	1.37382		118.833	1.77728	1.57095		118.833	1.94694	1.228		118.833	1.73763	1.371
118.917	1.72084	1.37614		118.917	1.77728	1.57634		118.917	1.95991	1.22557		118.917	1.73763	1.36759
119	1.72084	1.37265		119	1.77728	1.57095		119	1.95991	1.23045		119	1.7298	1.371
119.083	1.72084	1.38231		119.083	1.77728	1.57634		119.083	1.95991	1.228		119.083	1.7298	1.36759
119.167	1.7256	1.37671		119.167	1.77728	1.57634		119.167	1.95991	1.228		119.167	1.73763	1.37443
119.25	1.7256	1.3776		119.25	1.77728	1.57634		119.25	1.97327	1.23291		119.25	1.73763	1.37443
119.333	1.7256	1.37671		119.333	1.77728	1.57634		119.333	1.97327	1.228		119.333	1.7298	1.37789
119.417	1.7256	1.37732		119.417	1.78606	1.57634		119.417	1.94694	1.228		119.417	1.73763	1.37443
119.5	1.72869	1.38023		119.5	1.78606	1.5818		119.5	1.97327	1.23045		119.5	1.7298	1.37443
119.583	1.72869	1.37965		119.583	1.78606	1.5818		119.583	1.97327	1.23045		119.583	1.7298	1.37789
119.667	1.72869	1.38113		119.667	1.79501	1.5818		119.667	1.97327	1.228		119.667	1.7298	1.371
119.75	1.72869	1.37965		119.75	1.78606	1.5818		119.75	1.97327	1.23291		119.75	1.7298	1.37789
119.833	1.73357	1.38231		119.833	1.78606	1.5818		119.833	1.97327	1.23538		119.833	1.7298	1.38138
119.917	1.73357	1.3817		119.917	1.79501	1.5818		119.917	1.97327	1.23538		119.917	1.7298	1.38138
120	1.73669	1.38378		120	1.79501	1.5818		120	1.97327	1.23045		120	1.7298	1.38138
120.083	1.73669	1.38319		120.083	1.79501	1.58734		120.083	1.97327	1.23045		120.083	1.7298	1.38489
120.167	1.73669	1.39187		120.167	1.79501	1.5818		120.167	1.98706	1.23045		120.167	1.7298	1.38489
120.25	1.73986	1.38675		120.25	1.80415	1.58734		120.25	1.98706	1.23291		120.25	1.7298	1.38489
120.333	1.73986	1.38826		120.333	1.81349	1.58734		120.333	1.98706	1.23045		120.333	1.7298	1.39562
120.417	1.73986	1.39248		120.417	1.80415	1.58734		120.417	1.98706	1.23291		120.417	1.7298	1.38844
120.5	1.73986	1.38977		120.5	1.80415	1.58734		120.5	1.98706	1.228		120.5	1.7298	1.39201
120.583	1.73986	1.38885		120.583	1.80415	1.58734		120.583	1.98706	1.23045		120.583	1.7298	1.39201
120.667	1.74307	1.39098		120.667	1.81349	1.58734		120.667	1.98706	1.23538		120.667	1.7298	1.39925
120.75	1.74486	1.39339		120.75	1.81349	1.58734		120.75	1.98706	1.23538		120.75	1.73763	1.39562
120.833	1.73986	1.39187		120.833	1.80415	1.58734		120.833	1.98706	1.23291		120.833	1.7298	1.39925
120.917	1.73986	1.39399		120.917	1.81349	1.59294		120.917	1.98706	1.23045		120.917	1.73763	1.39201
121	1.74486	1.39399		121	1.81349	1.58734		121	1.98706	1.23538		121	1.73763	1.39925
121.083	1.74807	1.39129		121.083	1.81349	1.59294		121.083	2.0013	1.23787		121.083	1.73763	1.39925
121.167	1.74807	1.39919		121.167	1.81349	1.59294		121.167	2.0013	1.23538		121.167	1.73763	1.40661
121.25	1.74807	1.3986		121.25	1.81349	1.59294		121.25	1.98706	1.23291		121.25	1.73763	1.40661
121.333	1.74307	1.40016		121.333	1.81349	1.59862		121.333	1.98706	1.23787		121.333	1.7456	1.40661
121.417	1.75134	1.39552		121.417	1.82304	1.59862		121.417	1.97327	1.23291		121.417	1.73763	1.40661
121.5	1.75134	1.39552		121.5	1.82304	1.59294		121.5	2.0013	1.23538		121.5	1.7456	1.40661
121.583	1.74807	1.4023		121.583	1.8328	1.59862		121.583	1.98706	1.23291		121.583	1.7456	1.41034
121.667	1.74807	1.40074		121.667	1.82304	1.59862		121.667	1.98706	1.23538		121.667	1.75371	1.41034
121.75	1.74807	1.4023		121.75	1.8328	1.59862		121.75	1.98706	1.23787		121.75	1.75371	1.4141
121.833	1.75134	1.40074		121.833	1.8328	1.59862		121.833	1.98706	1.23787		121.833	1.7456	1.41034
121.917	1.75644	1.40884		121.917	1.8328	1.59862		121.917	2.0013	1.23538		121.917	1.7456	1.41034
122	1.75644	1.40446		122	1.8328	1.59862		122	1.98706	1.23291		122	1.7456	1.41789
122.083	1.75134	1.40446		122.083	1.8328	1.59862		122.083	2.0013	1.24038		122.083	1.75371	1.4141
122.167	1.75976	1.40544		122.167	1.8328	1.60437		122.167	2.0013	1.24038		122.167	1.75371	1.41789
122.25	1.75644	1.4082		122.25	1.84278	1.60437		122.25	2.0013	1.23538		122.25	1.75371	1.4141
122.333	1.75976	1.4082		122.333	1.84278	1.59862		122.333	2.0013	1.23787		122.333	1.77042	1.41789
122.417	1.75976	1.40664		122.417	1.84278	1.60437		122.417	2.0013	1.23538		122.417	1.77042	1.41789
122.5	1.75976	1.40978		122.5	1.84278	1.60437		122.5	2.0013	1.23787		122.5	1.77042	1.42172
122.583	1.75976	1.4108		122.583	1.84278	1.60437		122.583	2.0013	1.23538		122.583	1.77042	1.42558
122.667	1.76836	1.41199		122.667	1.84278	1.60437		122.667	2.0013	1.23787		122.667	1.77042	1.42172
122.75	1.76836	1.41137		122.75	1.84278	1.6102		122.75	2.0013	1.23787		122.75	1.77042	1.42172
122.833	1.76836	1.40664		122.833	1.853	1.60437		122.833	2.0013	1.23787		122.833	1.77042	1.42558
122.917	1.76836	1.41357		122.917	1.853	1.60437		122.917	2.0013	1.23787		122.917	1.77902	1.42558
123	1.77177	1.41137		123	1.853	1.60437		123	2.01602	1.23787		123	1.77902	1.42558
123.083	1.77714	1.41137		123.083	1.853	1.60437		123.083	2.01602	1.23538		123.083	1.77902	1.42948
123.167	1.77177	1.4168		123.167	1.853	1.60437		123.167	2.0013	1.23787		123.167	1.77902	1.42558
123.25	1.77177	1.4168		123.25	1.86347	1.60437		123.25	2.01602	1.23787		123.25	1.77902	1.42948
123.333	1.78062	1.41297		123.333	1.853	1.6102		123.333	2.0013	1.23538		123.333	1.77902	1.42558
123.417	1.78062	1.4229		123.417	1.86347	1.6102		123.417	2.0013	1.23787		123.417	1.77902	1.42948
123.5	1.78062	1.41518		123.5	1.86347	1.6102		123.5	2.01602	1.24038		123.5	1.77042	1.42558
123.583	1.78062	1.42128		123.583	1.86347	1.6102		123.583	2.01602	1.23787		123.583	1.77902	1.42948
123.667	1.78415	1.42229		123.667	1.87419	1.6102		123.667	2.01602	1.23538		123.667	1.77902	1.42948
123.75	1.78965	1.42006		123.75	1.86347	1.6102		123.75	2.01602	1.23787		123.75	1.78779	1.42558
123.833	1.78965	1.41902		123.833	1.86347	1.6102		123.833	2.0013	1.24038		123.833	1.77902	1.42948
123.917	1.78965	1.42065		123.917	1.86347	1.6102		123.917	2.01602	1.23787		123.917	1.77902	1.42948
124	1.79323	1.41902		124	1.87419	1.6102		124	2.01602	1.24289		124	1.78779	1.42948
124.083	1.79323	1.42065		124.083	1.86347	1.61611		124.083	2.01602	1.24038		124.083	1.78779	1.42948
124.167	1.79323	1.42681		124.167	1.87419	1.61611		124.167	2.01602	1.23787		124.167	1.78779	1.43341
124.25	1.79323	1.42619		124.25	1.87419	1.61611		124.25	2.01602	1.24289		124.25	1.78779	1.43341
124.333	1.79887	1.42454		124.333	1.87419	1.61611		124.333	2.03126	1.23787		124.333	1.78779	1.43341
124.417	1.79688	1.42065		124.417	1.87419	1.61611		124.417	2.03126	1.23787		124.417	1.79675	1.42948
124.5	1.80252	1.42065		124.5	1.87419	1.61611		124.5	2.0013	1.24289		124.5	1.79675	1.43341
124.583	1.80252	1.42229		124.583	1.88519	1.61611		124.583	2.01602	1.23787		124.583	1.80589	1.43341
124.667	1.80252	1.42619		124.667	1.88519	1.61611		124.667	2.01602	1.24038		124.667	1.80589	1.43737
124.75	1.80252	1.42394		124.75	1.88519	1.61611		124.75	2.03126	1.23538		124.75	1.80589	1.43341
124.833	1.80252	1.42786		124.833	1.88519	1.6221		124.833	2.03126	1.24038		124.833	1.80589	1.44138
124.917	1.80624	1.42846		124.917	1.88519	1.61611		124.917	2.03126	1.24038		124.917	1.80589	1.43737
125	1.81202	1.42619		125	1.88519	1.61611		125	2.03126	1.23787		125	1.81523	1.44138
125.083	1.81202	1.42619		125.083	1.88519	1.6221		125.083	2.03126	1.24289		125.083	1.81523	1.43737
125.167	1.81202	1.42846		125.167	1.88519	1.61611		125.167	2.03126	1.24038		125.167	1.81523	1.44138
125.25	1.81202	1.42619		125.25	1.89647	1.61611		125.25	2.03126	1.24038		125.25	1.81523	1.44138
125.333	1.8158	1.42846		125.333	1.89647	1.61611		125.333	2.04706	1.24038		125.333	1.81523	1.44138
125.417	1.8158	1.42786		125.417	1.89647	1.61611		125.417	2.03126	1.23787		125.417	1.82478	1.43737
125.5	1.8158	1.42846		125.5	1.89647	1.6221		125.5	2.03126	1.24038		125.5	1.81523	1.43737
125.583	1.8158	1.42786		125.583	1.89647	1.6221		125.583	2.03126	1.24289		125.583	1.80589	1.43737
125.667	1.8158	1.4318		125.667	1.89647	1.6221		125.667	2.04706	1.24289		125.667	1.81523	1.43737
125.75	1.8158	1.43012		125.75	1.89647	1.6221		125.75	2.03126	1.24289		125.75	1.81523	1.43737
125.833	1.82559	1.4318		125.833	1.89647	1.61611		125.833	2.04706	1.24543		125.833	1.82478	1.43737
125.917	1.82559	1.42953		125.917	1.89647	1.61611		125.917	2.04706	1.24289		125.917	1.81523	1.44138
126	1.82559	1.43012		126	1.90805	1.61611		126	2.04706	1.24289		126	1.81523	1.44138
126.083	1.82559	1.4318		126.083	1.90805	1.6221		126.083	2.04706	1.24038		126.083	1.81523	1.43737
126.167	1.82559	1.4318		126.167	1.90805	1.61611		126.167	2.04706	1.24038		126.167	1.81523	1.43737
126.25	1.83562	1.43474		126.25	1.90805	1.6221		126.25	2.04706	1.24289		126.25	1.82478	1.43737
126.333	1.83562	1.43519		126.333	1.91995	1.61611		126.333	2.04706	1.24038		126.333	1.82478	1.43737
126.417	1.83562	1.43579		126.417	1.91995	1.6221		126.417	2.04706	1.24038		126.417	1.83454	1.44138
126.5	1.83562	1.43579		126.5	1.91995	1.61611		126.5	2.04706	1.23787		126.5	1.83454	1.44138
126.583	1.83562	1.43122		126.583	1.91995	1.61611		126.583	2.06345	1.24289		126.583	1.83454	1.44138
126.667	1.83961	1.43012		126.667	1.91995	1.6221		126.667	2.06345	1.24038		126.667	1.83454	1.44542
126.75	1.83961	1.4318		126.75	1.91995	1.6221		126.75	2.06345	1.24038		126.75	1.84452	1.44138
126.833	1.83961	1.43749		126.833	1.91995	1.6221		126.833	2.06345	1.23787		126.833	1.84452	1.44138
126.917	1.83961	1.43349		126.917	1.91995	1.61611		126.917	2.06345	1.24289		126.917	1.84452	1.44138
127	1.83961	1.43349		127	1.91995	1.61611		127	2.06345	1.24289		127	1.84452	1.44138
127.083	1.83961	1.43519		127.083	1.91995	1.61611		127.083	2.06345	1.24289		127.083	1.84452	1.44138
127.167	1.84997	1.43519		127.167	1.91995	1.6221		127.167	2.08048	1.24543		127.167	1.84452	1.43737
127.25	1.84997	1.43981		127.25	1.91995	1.6221		127.25	2.06345	1.23787		127.25	1.83454	1.43737
127.333	1.84997	1.4341		127.333	1.91995	1.61611		127.333	2.06345	1.24289		127.333	1.83454	1.43737
127.417	1.84997	1.4318		127.417	1.93218	1.62817		127.417	2.06345	1.24289		127.417	1.84452	1.44138
127.5	1.84997	1.43811		127.5	1.91995	1.6221		127.5	2.06345	1.24289		127.5	1.84452	1.44542
127.583	1.8541	1.43749		127.583	1.93218	1.61611		127.583	2.08048	1.24038		127.583	1.84452	1.44138
127.667	1.8541	1.43691		127.667	1.93218	1.6221		127.667	2.06345	1.24289		127.667	1.84452	1.44138
127.75	1.8541	1.43749		127.75	1.93218	1.6221		127.75	2.06345	1.25054		127.75	1.84452	1.44138
127.833	1.8541	1.43519		127.833	1.93218	1.6221		127.833	2.06345	1.24543		127.833	1.85474	1.44138
127.917	1.8541	1.43349		127.917	1.93218	1.6221		127.917	2.08048	1.24543		127.917	1.84452	1.43737
128	1.8648	1.43349		128	1.94477	1.6221		128	2.08048	1.24797		128	1.85474	1.44138
128.083	1.8648	1.43519		128.083	1.93218	1.6221		128.083	2.08048	1.24543		128.083	1.84452	1.44138
128.167	1.8648	1.43579		128.167	1.94477	1.6221		128.167	2.08048	1.24797		128.167	1.85474	1.43737
128.25	1.8648	1.43349		128.25	1.94477	1.6221		128.25	2.06345	1.24797		128.25	1.86521	1.43737
128.333	1.8648	1.43749		128.333	1.94477	1.6221		128.333	2.08048	1.24289		128.333	1.86521	1.44138
128.417	1.8648	1.43519		128.417	1.94477	1.6221		128.417	2.06345	1.24543		128.417	1.86521	1.44138
128.5	1.8648	1.43579		128.5	1.94477	1.6221		128.5	2.08048	1.24543		128.5	1.86521	1.44138
128.583	1.87579	1.43921		128.583	1.94477	1.6221		128.583	2.08048	1.24543		128.583	1.86521	1.44138
128.667	1.87579	1.43749		128.667	1.94477	1.6221		128.667	2.08048	1.25054		128.667	1.86521	1.44138
128.75	1.8691	1.43691		128.75	1.94477	1.6221		128.75	2.08048	1.24543		128.75	1.86521	1.44138
128.833	1.87579	1.43464		128.833	1.95774	1.61611		128.833	2.08048	1.24038		128.833	1.86521	1.44138
128.917	1.87579	1.43691		128.917	1.93218	1.61611		128.917	2.08048	1.24797		128.917	1.86521	1.44138
129	1.87579	1.43749		129	1.94477	1.6102		129	2.08048	1.24543		129	1.87593	1.43737
129.083	1.87579	1.43519		129.083	1.93218	1.61611		129.083	2.08048	1.24289		129.083	1.87593	1.44138
129.167	1.88017	1.44094		129.167	1.93218	1.61611		129.167	2.08048	1.24289		129.167	1.87593	1.43737
129.25	1.88017	1.43981		129.25	1.93218	1.61611		129.25	2.09821	1.24543		129.25	1.87593	1.43737
129.333	1.88017	1.43349		129.333	1.93218	1.6102		129.333	2.08048	1.24797		129.333	1.87593	1.43737
129.417	1.88017	1.43749		129.417	1.93218	1.61611		129.417	2.08048	1.24797		129.417	1.87593	1.43341
129.5	1.88017	1.43981		129.5	1.93218	1.61611		129.5	2.08048	1.24543		129.5	1.87593	1.43341
129.583	1.88017	1.43519		129.583	1.93218	1.61611		129.583	2.09821	1.24543		129.583	1.87593	1.43341
129.667	1.88706	1.43579		129.667	1.93218	1.6102		129.667	2.09821	1.24289		129.667	1.87593	1.43341
129.75	1.88706	1.43519		129.75	1.93218	1.6102		129.75	2.08048	1.25054		129.75	1.87593	1.43341
129.833	1.88706	1.43749		129.833	1.93218	1.6102		129.833	2.09821	1.24289		129.833	1.87593	1.42948
129.917	1.89154	1.43579		129.917	1.94477	1.61611		129.917	2.08048	1.24797		129.917	1.87593	1.42948
130	1.89154	1.43579		130	1.94477	1.6221		130	2.09821	1.24797		130	1.87593	1.42948
130.083	1.89154	1.43579		130.083	1.93218	1.61611		130.083	2.09821	1.24797		130.083	1.88692	1.42558
130.167	1.89154	1.43519		130.167	1.94477	1.61611		130.167	2.09821	1.24543		130.167	1.87593	1.42948
130.25	1.89154	1.43579		130.25	1.94477	1.6221		130.25	2.09821	1.24797		130.25	1.88692	1.42948
130.333	1.89866	1.43749		130.333	1.93218	1.61611		130.333	2.09821	1.25054		130.333	1.87593	1.42948
130.417	1.89154	1.43579		130.417	1.91995	1.6102		130.417	2.09821	1.24543		130.417	1.88692	1.42558
130.5	1.90324	1.43579		130.5	1.91995	1.61611		130.5	2.09821	1.24289		130.5	1.88692	1.42558
130.583	1.90324	1.43579		130.583	1.91995	1.61611		130.583	2.09821	1.24797		130.583	1.88692	1.42558
130.667	1.89154	1.43981		130.667	1.91995	1.6102		130.667	2.09821	1.24543		130.667	1.88692	1.42172
130.75	1.90324	1.43749		130.75	1.90805	1.6102		130.75	2.09821	1.25054		130.75	1.88692	1.42558
130.833	1.90324	1.43749		130.833	1.91995	1.6102		130.833	2.09821	1.24543		130.833	1.88692	1.42172
130.917	1.90324	1.44094		130.917	1.93218	1.61611		130.917	2.09821	1.24797		130.917	1.88692	1.42172
131	1.90324	1.43579		131	1.91995	1.61611		131	2.09821	1.24797		131	1.88692	1.42172
131.083	1.90324	1.43349		131.083	1.91995	1.61611		131.083	2.09821	1.24543		131.083	1.88692	1.41789
131.167	1.9079	1.43921		131.167	1.91995	1.61611		131.167	2.09821	1.24543		131.167	1.88692	1.42172
131.25	1.9079	1.43519		131.25	1.91995	1.61611		131.25	2.09821	1.25054		131.25	1.88692	1.41789
131.333	1.91527	1.43749		131.333	1.91995	1.6221		131.333	2.09821	1.24289		131.333	1.88692	1.41789
131.417	1.91527	1.43749		131.417	1.91995	1.61611		131.417	2.09821	1.24797		131.417	1.88692	1.4141
131.5	1.91527	1.43519		131.5	1.91995	1.61611		131.5	2.09821	1.24797		131.5	1.88692	1.41789
131.583	1.91527	1.43579		131.583	1.91995	1.61611		131.583	2.11669	1.24543		131.583	1.88692	1.4141
131.667	1.91527	1.43921		131.667	1.91995	1.6221		131.667	2.09821	1.24797		131.667	1.88692	1.41034
131.75	1.92003	1.43749		131.75	1.91995	1.6221		131.75	2.11669	1.24797		131.75	1.88692	1.41034
131.833	1.92003	1.43349		131.833	1.91995	1.6221		131.833	2.11669	1.24797		131.833	1.88692	1.41034
131.917	1.92003	1.43921		131.917	1.91995	1.61611		131.917	2.11669	1.25054		131.917	1.88692	1.41034
132	1.92003	1.43691		132	1.91995	1.61611		132	2.09821	1.24797		132	1.88692	1.40661
132.083	1.92766	1.43921		132.083	1.91995	1.6221		132.083	2.11669	1.25311		132.083	1.88692	1.40661
132.167	1.93254	1.44153		132.167	1.90805	1.6221		132.167	2.11669	1.25311		132.167	1.88692	1.40292
132.25	1.92766	1.43519		132.25	1.90805	1.61611		132.25	2.11669	1.25054		132.25	1.88692	1.40661
132.333	1.93254	1.43749		132.333	1.90805	1.6221		132.333	2.11669	1.24797		132.333	1.87593	1.40292
132.417	1.93254	1.43579		132.417	1.90805	1.6221		132.417	2.11669	1.25054		132.417	1.88692	1.40292
132.5	1.93254	1.43349		132.5	1.89647	1.61611		132.5	2.09821	1.24797		132.5	1.88692	1.40292
132.583	1.93254	1.43519		132.583	1.89647	1.61611		132.583	2.11669	1.25054		132.583	1.87593	1.39925
132.667	1.93254	1.43519		132.667	1.89647	1.61611		132.667	2.11669	1.25311		132.667	1.88692	1.39562
132.75	1.93254	1.43749		132.75	1.89647	1.61611		132.75	2.11669	1.25054		132.75	1.88692	1.39562
132.833	1.93254	1.43921		132.833	1.89647	1.61611		132.833	2.11669	1.25311		132.833	1.88692	1.39562
132.917	1.93254	1.43579		132.917	1.89647	1.61611		132.917	2.11669	1.25311		132.917	1.88692	1.39562
133	1.93254	1.43981		133	1.89647	1.6221		133	2.11669	1.25311		133	1.88692	1.39201
133.083	1.93753	1.43579		133.083	1.89647	1.6221		133.083	2.11669	1.24797		133.083	1.88692	1.39201
133.167	1.93753	1.43519		133.167	1.89647	1.6221		133.167	2.136	1.25311		133.167	1.88692	1.39201
133.25	1.93753	1.43579		133.25	1.88519	1.6221		133.25	2.11669	1.24797		133.25	1.88692	1.38844
133.333	1.93753	1.43811		133.333	1.88519	1.6221		133.333	2.11669	1.25311		133.333	1.87593	1.38844
133.417	1.93753	1.4341		133.417	1.88519	1.62817		133.417	2.11669	1.25054		133.417	1.87593	1.38489
133.5	1.93753	1.43811		133.5	1.87419	1.62817		133.5	2.11669	1.25054		133.5	1.87593	1.38138
133.583	1.93753	1.43981		133.583	1.87419	1.6221		133.583	2.11669	1.24797		133.583	1.87593	1.38844
133.667	1.93753	1.43579		133.667	1.87419	1.6221		133.667	2.11669	1.25054		133.667	1.87593	1.37789
133.75	1.93254	1.43811		133.75	1.87419	1.6221		133.75	2.11669	1.25054		133.75	1.87593	1.38138
133.833	1.93753	1.43579		133.833	1.87419	1.6221		133.833	2.11669	1.24797		133.833	1.87593	1.37789
133.917	1.92491	1.43811		133.917	1.87419	1.62817		133.917	2.11669	1.25054		133.917	1.87593	1.37789
134	1.92491	1.43579		134	1.87419	1.6221		134	2.11669	1.24797		134	1.86521	1.37443
134.083	1.92491	1.43749		134.083	1.87419	1.62817		134.083	2.11669	1.25054		134.083	1.86521	1.371
134.167	1.92491	1.43877		134.167	1.88519	1.62817		134.167	2.11669	1.24797		134.167	1.86521	1.36759
134.25	1.92491	1.43811		134.25	1.88519	1.63433		134.25	2.11669	1.25571		134.25	1.86521	1.36759
134.333	1.92491	1.44046		134.333	1.88519	1.62817		134.333	2.11669	1.25054		134.333	1.86521	1.36759
134.417	1.92491	1.43749		134.417	1.88519	1.63433		134.417	2.11669	1.25311		134.417	1.86521	1.36759
134.5	1.92491	1.44217		134.5	1.88519	1.63433		134.5	2.11669	1.25571		134.5	1.86521	1.36759
134.583	1.92003	1.44094		134.583	1.89647	1.63433		134.583	2.11669	1.24797		134.583	1.86521	1.36421
134.667	1.92003	1.44388		134.667	1.89647	1.63433		134.667	2.11669	1.25054		134.667	1.85474	1.36086
134.75	1.92003	1.43811		134.75	1.89647	1.63433		134.75	2.136	1.25311		134.75	1.85474	1.36086
134.833	1.91268	1.44217		134.833	1.89647	1.63433		134.833	2.11669	1.25054		134.833	1.85474	1.35753
134.917	1.91268	1.43811		134.917	1.89647	1.63433		134.917	2.11669	1.25054		134.917	1.85474	1.35753
135	1.9079	1.43811		135	1.89647	1.64058		135	2.136	1.25054		135	1.85474	1.35753
135.083	1.9079	1.44046		135.083	1.90805	1.63433		135.083	2.11669	1.25311		135.083	1.85474	1.35422
135.167	1.9079	1.44454		135.167	1.90805	1.63433		135.167	2.11669	1.25831		135.167	1.84452	1.35422
135.25	1.9079	1.44046		135.25	1.90805	1.64058		135.25	2.11669	1.25054		135.25	1.84452	1.35095
135.333	1.9079	1.43877		135.333	1.90805	1.64058		135.333	2.136	1.25311		135.333	1.84452	1.34769
135.417	1.9079	1.44115		135.417	1.90805	1.64058		135.417	2.136	1.25054		135.417	1.84452	1.35095
135.5	1.9079	1.44454		135.5	1.91995	1.64058		135.5	2.11669	1.25311		135.5	1.84452	1.34447
135.583	1.9079	1.43877		135.583	1.90805	1.64058		135.583	2.11669	1.24797		135.583	1.84452	1.34447
135.667	1.9079	1.43877		135.667	1.91995	1.64058		135.667	2.11669	1.25311		135.667	1.84452	1.34126
135.75	1.90324	1.44626		135.75	1.91995	1.64692		135.75	2.11669	1.25571		135.75	1.83454	1.34126
135.833	1.89611	1.44284		135.833	1.91995	1.64058		135.833	2.11669	1.24797		135.833	1.83454	1.33808
135.917	1.89611	1.44454		135.917	1.91995	1.64692		135.917	2.11669	1.25311		135.917	1.83454	1.33808
136	1.89611	1.44284		136	1.91995	1.64692		136	2.11669	1.25311		136	1.83454	1.33492
136.083	1.89611	1.44626		136.083	1.91995	1.64692		136.083	2.11669	1.25311		136.083	1.83454	1.33178
136.167	1.89611	1.44284		136.167	1.91995	1.64692		136.167	2.11669	1.25311		136.167	1.83454	1.33178
136.25	1.89611	1.44046		136.25	1.93218	1.64692		136.25	2.11669	1.25571		136.25	1.82478	1.32867
136.333	1.89154	1.44626		136.333	1.91995	1.64692		136.333	2.11669	1.25054		136.333	1.82478	1.32867
136.417	1.88464	1.44284		136.417	1.93218	1.64692		136.417	2.11669	1.25571		136.417	1.82478	1.32558
136.5	1.88464	1.44354		136.5	1.93218	1.64692		136.5	2.11669	1.25571		136.5	1.82478	1.32867
136.583	1.88464	1.44694		136.583	1.93218	1.64692		136.583	2.11669	1.25311		136.583	1.82478	1.32251
136.667	1.88464	1.44454		136.667	1.93218	1.64692		136.667	2.11669	1.25311		136.667	1.82478	1.32251
136.75	1.88464	1.44866		136.75	1.93218	1.64692		136.75	2.09821	1.25831		136.75	1.82478	1.31946
136.833	1.88464	1.45108		136.833	1.93218	1.64692		136.833	2.09821	1.25311		136.833	1.81523	1.31644
136.917	1.88017	1.44866		136.917	1.93218	1.64692		136.917	2.11669	1.25311		136.917	1.81523	1.31644
137	1.88017	1.44937		137	1.93218	1.64692		137	2.09821	1.25311		137	1.81523	1.32251
137.083	1.88017	1.45108		137.083	1.93218	1.64692		137.083	2.09821	1.25571		137.083	1.81523	1.31343
137.167	1.88017	1.44866		137.167	1.93218	1.64692		137.167	2.09821	1.25571		137.167	1.81523	1.31644
137.25	1.88268	1.45281		137.25	1.94477	1.65336		137.25	2.09821	1.25571		137.25	1.81523	1.31045
137.333	1.88268	1.45526		137.333	1.94477	1.65336		137.333	2.09821	1.25311		137.333	1.81523	1.31343
137.417	1.88268	1.45353		137.417	1.94477	1.65336		137.417	2.09821	1.25831		137.417	1.80589	1.30748
137.5	1.87838	1.45456		137.5	1.94477	1.65336		137.5	2.09821	1.25571		137.5	1.80589	1.31644
137.583	1.87838	1.45526		137.583	1.94477	1.65336		137.583	2.09821	1.25571		137.583	1.80589	1.30748
137.667	1.87838	1.45108		137.667	1.94477	1.65989		137.667	2.09821	1.25571		137.667	1.79675	1.30748
137.75	1.87838	1.45281		137.75	1.94477	1.65989		137.75	2.08048	1.25831		137.75	1.79675	1.30454
137.833	1.8855	1.45526		137.833	1.95774	1.65336		137.833	2.09821	1.25571		137.833	1.79675	1.30454
137.917	1.8855	1.45353		137.917	1.95774	1.65989		137.917	2.09821	1.25311		137.917	1.79675	1.30454
138	1.8855	1.45526		138	1.95774	1.65989		138	2.08048	1.25571		138	1.79675	1.30161
138.083	1.8855	1.45775		138.083	1.95774	1.65989		138.083	2.08048	1.25571		138.083	1.79675	1.30161
138.167	1.8855	1.45949		138.167	1.95774	1.65989		138.167	2.08048	1.25571		138.167	1.79675	1.29871
138.25	1.8898	1.45877		138.25	1.95774	1.65989		138.25	2.08048	1.25571		138.25	1.78779	1.29871
138.333	1.8898	1.45456		138.333	1.95774	1.65989		138.333	2.08048	1.25571		138.333	1.79675	1.29871
138.417	1.8898	1.45949		138.417	1.95774	1.66652		138.417	2.08048	1.25571		138.417	1.79675	1.29582
138.5	1.8898	1.45877		138.5	1.95774	1.65989		138.5	2.08048	1.25571		138.5	1.79675	1.29582
138.583	1.89716	1.45775		138.583	1.95774	1.66652		138.583	2.08048	1.25571		138.583	1.79675	1.29582
138.667	1.8898	1.46125		138.667	1.95774	1.66652		138.667	2.06345	1.25831		138.667	1.79675	1.29011
138.75	1.90155	1.46376		138.75	1.95774	1.66652		138.75	2.06345	1.25571		138.75	1.79675	1.29296
138.833	1.90155	1.46125		138.833	1.95774	1.66652		138.833	2.08048	1.25831		138.833	1.79675	1.29296
138.917	1.90155	1.46026		138.917	1.95774	1.66652		138.917	2.06345	1.25831		138.917	1.80589	1.29011
139	1.90155	1.46376		139	1.95774	1.66652		139	2.06345	1.26094		139	1.80589	1.29296
139.083	1.90155	1.46125		139.083	1.95774	1.66652		139.083	2.06345	1.25831		139.083	1.80589	1.28728
139.167	1.90602	1.46302		139.167	1.95774	1.66652		139.167	2.06345	1.25831		139.167	1.80589	1.29011
139.25	1.91364	1.46125		139.25	1.95774	1.66652		139.25	2.04706	1.25311		139.25	1.80589	1.29011
139.333	1.91364	1.46732		139.333	1.95774	1.66652		139.333	2.04706	1.26094		139.333	1.80589	1.28728
139.417	1.91364	1.46302		139.417	1.9711	1.67325		139.417	2.06345	1.25571		139.417	1.80589	1.28447
139.5	1.91364	1.46807		139.5	1.95774	1.66652		139.5	2.04706	1.25831		139.5	1.81523	1.28728
139.583	1.91364	1.46376		139.583	1.9711	1.66652		139.583	2.06345	1.26094		139.583	1.81523	1.28728
139.667	1.91822	1.46732		139.667	1.9711	1.67325		139.667	2.04706	1.25831		139.667	1.81523	1.29011
139.75	1.91822	1.46912		139.75	1.95774	1.67325		139.75	2.04706	1.25571		139.75	1.81523	1.28728
139.833	1.91822	1.46553		139.833	1.9711	1.67325		139.833	2.04706	1.26094		139.833	1.81523	1.28728
139.917	1.91822	1.46807		139.917	1.9711	1.67325		139.917	2.04706	1.26094		139.917	1.81523	1.29011
140	1.91822	1.46986		140	1.95774	1.67325		140	2.04706	1.26094		140	1.81523	1.28728
140.083	1.91822	1.46986		140.083	1.95774	1.67325		140.083	2.04706	1.25571		140.083	1.82478	1.28728
140.167	1.93078	1.47166		140.167	1.9711	1.67325		140.167	2.03126	1.25831		140.167	1.82478	1.28728
140.25	1.93078	1.47064		140.25	1.9711	1.68009		140.25	2.03126	1.25831		140.25	1.82478	1.28728
140.333	1.93078	1.47423		140.333	1.9711	1.67325		140.333	2.03126	1.25571		140.333	1.82478	1.29011
140.417	1.93078	1.47243		140.417	1.9711	1.67325		140.417	2.03126	1.25054		140.417	1.82478	1.29011
140.5	1.93078	1.46986		140.5	1.9711	1.68009		140.5	2.03126	1.25054		140.5	1.83454	1.29011
140.583	1.93078	1.47166		140.583	1.9711	1.67325		140.583	2.03126	1.25831		140.583	1.82478	1.28728
140.667	1.93555	1.47605		140.667	1.9711	1.68009		140.667	2.03126	1.25571		140.667	1.83454	1.29011
140.75	1.93555	1.47166		140.75	1.9711	1.67325		140.75	2.03126	1.25831		140.75	1.83454	1.29011
140.833	1.93078	1.48048		140.833	1.9711	1.67325		140.833	2.03126	1.25571		140.833	1.83454	1.29871
140.917	1.94374	1.47605		140.917	1.9711	1.67325		140.917	2.03126	1.24797		140.917	1.83454	1.29296
141	1.93555	1.47865		141	1.9711	1.68009		141	2.01602	1.25054		141	1.83454	1.29296
141.083	1.93555	1.47788		141.083	1.9711	1.68009		141.083	2.03126	1.25054		141.083	1.84452	1.29011
141.167	1.94374	1.47531		141.167	1.9711	1.68009		141.167	2.03126	1.25054		141.167	1.83454	1.29582
141.25	1.94374	1.47531		141.25	1.9711	1.68009		141.25	2.03126	1.24543		141.25	1.83454	1.29296
141.333	1.94862	1.48232		141.333	1.9711	1.68704		141.333	2.03126	1.24797		141.333	1.84452	1.29871
141.417	1.94862	1.47605		141.417	1.9711	1.68009		141.417	2.03126	1.25054		141.417	1.83454	1.29582
141.5	1.94862	1.47348		141.5	1.9711	1.68009		141.5	2.03126	1.25054		141.5	1.84452	1.29582
141.583	1.94862	1.47605		141.583	1.9711	1.68009		141.583	2.03126	1.24543		141.583	1.84452	1.29871
141.667	1.94862	1.47972		141.667	1.9711	1.68009		141.667	2.03126	1.25054		141.667	1.84452	1.29871
141.75	1.95362	1.48311		141.75	1.9711	1.68009		141.75	2.01602	1.24289		141.75	1.84452	1.30161
141.833	1.95362	1.48232		141.833	1.9711	1.68009		141.833	2.03126	1.25054		141.833	1.84452	1.29871
141.917	1.95362	1.48232		141.917	1.9711	1.68009		141.917	2.03126	1.24289		141.917	1.84452	1.29871
142	1.95362	1.48048		142	1.9711	1.68704		142	2.03126	1.24543		142	1.84452	1.30454
142.083	1.95362	1.48232		142.083	1.9711	1.68704		142.083	2.03126	1.24797		142.083	1.84452	1.30454
142.167	1.95362	1.48495		142.167	1.9711	1.68704		142.167	2.01602	1.24797		142.167	1.84452	1.30454
142.25	1.95362	1.48232		142.25	1.9711	1.68704		142.25	2.03126	1.24543		142.25	1.84452	1.30454
142.333	1.95362	1.48419		142.333	1.9711	1.68704		142.333	2.03126	1.24543		142.333	1.84452	1.30748
142.417	1.96214	1.48048		142.417	1.9711	1.68704		142.417	2.03126	1.24543		142.417	1.84452	1.30748
142.5	1.96725	1.48419		142.5	1.9711	1.68704		142.5	2.01602	1.24797		142.5	1.84452	1.31644
142.583	1.96725	1.48682		142.583	1.98489	1.68704		142.583	2.03126	1.24543		142.583	1.84452	1.30748
142.667	1.96725	1.48495		142.667	1.98489	1.68704		142.667	2.03126	1.24038		142.667	1.84452	1.30748
142.75	1.96725	1.48682		142.75	1.98489	1.68704		142.75	2.03126	1.24797		142.75	1.84452	1.31045
142.833	1.96725	1.48682		142.833	1.9711	1.68704		142.833	2.03126	1.24543		142.833	1.85474	1.31644
142.917	1.96725	1.48419		142.917	1.98489	1.6941		142.917	2.03126	1.24797		142.917	1.85474	1.31946
143	1.96725	1.4887		143	1.98489	1.68704		143	2.03126	1.24543		143	1.85474	1.31946
143.083	1.96725	1.4887		143.083	1.98489	1.68704		143.083	2.03126	1.24797		143.083	1.86521	1.31946
143.167	1.96725	1.48607		143.167	1.98489	1.68704		143.167	2.03126	1.24543		143.167	1.86521	1.32251
				143.25	1.98489	1.68704		143.25	2.01602	1.24038		143.25	1.85474	1.31644
				143.333	1.98489	1.6941		143.333	2.03126	1.24289		143.333	1.86521	1.32251
				143.417	1.98489	1.6941		143.417	2.01602	1.24038		143.417	1.85474	1.32251
				143.5	1.98489	1.6941		143.5	2.03126	1.24543		143.5	1.86521	1.32251
				143.583	1.98489	1.6941		143.583	2.01602	1.24289		143.583	1.86521	1.32558
				143.667	1.98489	1.6941		143.667	2.01602	1.24038		143.667	1.86521	1.32558
				143.75	1.98489	1.6941		143.75	2.03126	1.24543		143.75	1.86521	1.32867
				143.833	1.98489	1.6941		143.833	2.01602	1.24038		143.833	1.85474	1.32867
				143.917	1.98489	1.6941		143.917	2.03126	1.24289		143.917	1.85474	1.33178
				144	1.98489	1.6941		144	2.03126	1.24289		144	1.85474	1.33808

## Sheet: Fig. 3
	12:12 LD
	Air		Arg		P-value
	WT	∆kaiA	WT	∆kaiA	Air	Argon
	91.7485	102.007	110.826	130.828	0.0575185	0.125448
	98.5868	72.3794	94.6032	123.721
	112.464	70.1216	143.676	146.54
	97.2002	73.792	118.088	154.418
AVG	100	79.575	116.798	138.877
STDEV	8.81827	14.6016	20.4315	14.0799
	16:8 LD
	Air		Arg
	WT	∆kaiA	WT	∆kaiA	P-value
	110.872	73.1541	126.105	165.693	Air	Argon
	109.21	95.9454	121.615	168.882	0.0417012	0.000272851
	117.716	83.0243	122.05	160.13
	85.1508	83.0243	113.173	148.321
AVG	105.737	83.787	120.736	160.757
STDEV	14.2094	9.34613	5.43221	9.04491
	20:4 LD
	Air		Arg
	WT	∆kaiA	WT	∆kaiA	P-value
	51.3305	25.5488	131.52	189.99	Air	Argon
	54.8294	28.0592	123.661	192.425	4.68968e-05	0.000695573
	78.9257	29.8838	154.079	165.459
	73.5169	28.7624	150.385	178.892
	51.7182	18.9499	91.3557	180.384
	55.766	21.3971	91.3557	179.772
AVG	61.0145	25.4336	130.2	181.154
STDEV	12.026	4.38463	27.5259	10.6859
	CL				P-value
	Air		Arg
	WT	kaiA	WT	kaiA	Air	Argon
	31.2611	2.38547	71.0663	117.988	0.00592241	0.00852146
	23.4421	3.13452	66.7163	103.515
	42.636	2.45531	84.0255	128.166
AVG	32.4464	2.65843	73.936	116.556
STDEV	9.65168	0.413776	9.00437	12.388

## Sheet: Fig.4
WT - LD to CL				∆kaiA - LD to CL				WT - CL				∆kaiA - CL
time	OD 720	% DO		time	OD 720	% DO		time	OD 720	% DO		time	OD 720	% DO
0	0.08448	9.5943		0	0.17334	7.831		0	0.50421	8.9201		0	0.4101	8.8573
0.25	0.08448	10.2685		0.25	0.18241	7.9347		0.25	0.50672	9.0238		0.25	0.4023	9.231
0.5	0.10887	9.7499		0.5	0.18521	7.831		0.5	0.50949	9.2313		0.5	0.3643	9.6295
0.75	0.11705	9.0238		0.75	0.18848	7.831		0.75	0.52148	9.1275		0.75	0.34635	8.95695
1	0.11843	8.3496		1	0.1906	7.8829		1	0.52863	9.4387		1	0.3656	9.0068
1.25	0.11326	7.9347		1.25	0.19343	7.9347		1.25	0.53204	9.2831		1.25	0.35955	8.9819
1.5	0.12071	7.8829		1.5	0.19979	7.6754		1.5	0.54313	8.6089		1.5	0.3791	8.9819
1.75	0.1215	7.2605		1.75	0.19778	7.831		1.75	0.55061	8.2459		1.75	0.37	8.8947
2	0.12243	7.6236		2	0.20125	7.7792		2	0.55057	9.335		2	0.3773	8.8324
2.25	0.12342	7.5717		2.25	0.20493	7.831		2.25	0.56037	9.4906		2.25	0.38905	8.72025
2.5	0.1198	7.2605		2.5	0.20703	7.831		2.5	0.56885	9.4387		2.5	0.3919	8.6331
2.75	0.12201	7.3124		2.75	0.21331	7.8829		2.75	0.57297	9.2831		2.75	0.3517	8.70785
3	0.12266	7.468		3	0.21264	7.8829		3	0.58491	9.2313		3.25	0.40375	8.8822
3.25	0.12342	7.468		3.25	0.22253	7.3643		3.25	0.5929	9.7499		3.5	0.4206	9.0068
3.5	0.12724	7.3643		3.5	0.22343	7.8829		3.5	0.60154	9.1794		3.75	0.41375	8.93205
3.75	0.12603	7.2605		3.75	0.22029	7.9347		3.75	0.60627	9.2313		4	0.4144	8.9071
4	0.12717	7.3643		4	0.22721	7.7792		4	0.62137	9.4906		4.25	0.42635	8.91955
4.25	0.1305	7.2087		4.25	0.23497	7.9866		4.25	0.62445	8.6608		4.5	0.4385	9.7043
4.5	0.13835	7.468		4.5	0.2371	7.6754		4.5	0.64083	9.2313		4.75	0.46635	8.9071
4.75	0.13286	7.3643		4.75	0.23695	7.831		4.75	0.64241	9.3869		5	0.5094	8.9071
5	0.13304	7.105		5	0.24098	7.8829		5	0.6549	9.7499		5.25	0.4558	8.90715
5.25	0.13549	7.3643		5.25	0.24498	7.7792		5.25	0.66414	9.9055		5.5	0.4489	8.8822
5.5	0.13496	7.2087		5.5	0.25095	7.9866		5.5	0.66801	9.9055		5.75	0.5024	8.75765
5.75	0.13646	7.2087		5.75	0.2532	7.8829		5.75	0.67146	9.8017		6	0.5019	8.7577
6	0.13563	8.5571		6	0.25793	7.831		6	0.68052	9.7499		6.25	0.5168	8.75765
6.25	0.14056	7.1568		6.25	0.26176	7.8829		6.25	0.69131	10.4241		6.5	0.4591	8.9071
6.5	0.14166	7.1568		6.5	0.26197	7.831		6.5	0.69821	10.8908		6.75	0.52715	8.75765
6.75	0.14226	7.0531		6.75	0.26594	7.831		6.75	0.70766	10.8908		7	0.5559	8.932
7	0.14485	6.2752		7	0.27447	7.4161		7	0.71077	10.839		7.25	0.5324	9.0192
7.25	0.14793	7.3124		7.25	0.27104	7.8829		7.25	0.72358	10.9945		7.5	0.4883	8.7078
7.5	0.14812	7.2605		7.5	0.28142	7.8829		7.5	0.73805	11.202		7.75	0.52375	8.84485
7.75	0.15214	7.2087		7.75	0.28369	7.9347		7.75	0.73798	11.3057		8	0.5058	8.7826
8	0.15262	7.2087		8	0.28791	7.831		8	0.73705	11.6169		8.25	0.5222	8.79505
8.25	0.15665	7.2087		8.25	0.28993	7.7273		8.25	0.7508	11.8762		8.5	0.5773	8.7577
8.5	0.15887	7.105		8.5	0.29109	7.831		8.5	0.76802	11.3576		8.75	0.5276	8.7452
8.75	0.16376	7.1568		8.75	0.29745	7.831		8.75	0.76728	11.565		9	0.5148	8.7078
9	0.16481	7.105		9	0.30067	7.831		9	0.77718	11.3057		9.25	0.5385	8.75765
9.25	0.16599	7.0531		9.25	0.30253	7.831		9.25	0.78805	11.4094		9.5	0.6156	8.7577
9.5	0.16885	7.2087		9.5	0.31034	7.7792		9.5	0.79463	11.1501		9.75	0.5563	8.8075
9.75	0.1694	7.2087		9.75	0.31801	7.7792		9.75	0.79496	10.9427		10	0.5783	8.7327
10	0.1769	7.2605		10	0.3145	7.8829		10	0.80485	11.0983		10.25	0.5992	8.7078
10.25	0.17656	7.2605		10.25	0.3178	7.831		10.25	0.80833	11.2538		10.5	0.5695	8.9071
10.5	0.17987	7.2087		10.5	0.32182	9.4906		10.5	0.82197	11.1501		10.75	0.563	8.81995
10.75	0.18104	7.2605		10.75	0.33134	7.7273		10.75	0.82944	11.6687		11	0.5482	8.7826
11	0.18743	7.3643		11	0.33483	7.7792		11	0.83902	11.4094		11.25	0.58255	9.1936
11.25	0.19393	7.3643		11.25	0.33462	7.8829		11.25	0.84777	11.7725		11.5	0.5635	8.8573
11.5	0.19053	7.105		11.5	0.34101	9.4906		11.5	0.8563	12.1355		11.75	0.59625	8.94445
11.75	0.19097	7.3124		11.75	0.34054	7.831		11.75	0.85536	11.6687		12	0.6044	8.8573
12	0.1842	7.3643		12	0.33119	7.0531		12	0.87105	11.4613		12.25	0.6233	8.93205
12.25	0.18143	7.0012		12.25	0.32409	7.105		12.25	0.87631	11.7725		12.5	0.6269	8.8075
12.5	0.18196	6.8457		12.5	0.32328	6.7938		12.5	0.88753	11.7725		12.75	0.64325	8.9071
12.75	0.17771	7.0012		12.75	0.32048	6.9494		12.75	0.89106	11.1501		13	0.6995	9.1811
13	0.17687	6.9494		13	0.3153	7.0012		13	0.89678	11.4613		13.25	0.66265	8.932
13.25	0.16794	6.8975		13.25	0.31427	6.8975		13.25	0.89788	11.202		13.5	0.6186	8.9569
13.5	0.1686	6.2752		13.5	0.31326	6.9494		13.5	0.918	11.8762		13.75	0.6336	8.8573
13.75	0.16452	6.8457		13.75	0.31131	7.0012		13.75	0.91786	11.8762		14	0.6671	8.8822
14	0.16933	6.7938		14	0.30833	7.105		14	0.92753	11.9799		14.25	0.644	8.4712
14.25	0.16636	7.0012		14.25	0.30852	7.0531		14.25	0.93637	11.8243		14.75	0.66885	8.932
14.5	0.16433	6.8457		14.5	0.30989	7.0012		14.5	0.94063	12.0836		15	0.66	8.8573
14.75	0.18883	6.9494		14.75	0.31131	6.9494		14.75	0.94546	11.565		15.25	0.69665	8.8573
15	0.16127	7.0012		15	0.31188	7.0012		15	0.95094	11.4094		15.5	0.6854	8.9071
15.25	0.16117	7.0012		15.25	0.31252	7.0531		15.25	0.96174	12.1355		15.75	0.69035	9.0192
15.5	0.16016	7.0531		15.5	0.30775	7.0012		15.5	0.96059	11.9799		16.25	0.6713	8.79505
15.75	0.16041	6.8975		15.75	0.30856	7.105		15.75	0.96718	12.0318		16.5	0.7062	8.8822
16	0.16975	6.9494		16	0.30846	7.105		16	0.96964	11.6687		16.75	0.68275	8.79505
16.25	0.1517	6.9494		16.25	0.30742	7.0531		16.25	0.98506	12.0836		17	0.6962	8.8573
16.5	0.1571	6.8975		16.5	0.30721	6.8975		16.5	0.98489	12.0318		17.25	0.6931	8.8324
16.75	0.15879	6.7419		16.75	0.30558	7.0012		16.75	0.98431	12.0318		17.5	0.8084	8.8324
17	0.15014	6.8457		17	0.30171	5.6529		17	0.99701	11.928		17.75	0.69215	8.86975
17.25	0.15308	7.105		17.25	0.30086	7.0012		17.25	0.99615	10.839		18	0.6892	9.4801
17.5	0.15486	7.2605		17.5	0.3019	5.7047		17.5	1.00393	11.6169		18.25	0.70585	8.8573
17.75	0.15191	6.7938		17.75	0.30031	7.0531		17.75	1.01421	11.8243		18.5	0.7049	8.932
18	0.14383	6.7938		18	0.29905	7.0012		18	1.01238	12.0318		18.75	0.71125	9.00675
18.25	0.14642	6.7938		18.25	0.2986	7.2087		18.25	1.0078	11.565		19	0.7146	8.9071
18.5	0.14695	6.7938		18.5	0.30457	7.0531		18.5	1.0175	11.3576		19.25	0.78335	8.95695
18.75	0.1454	6.8457		18.75	0.29584	7.105		18.75	1.026	11.9799		19.5	0.7169	8.658
19	0.14665	6.7938		19	0.30022	7.0012		19	1.0332	11.5132		19.75	0.7849	8.89465
19.25	0.14858	6.7938		19.25	0.30027	6.9494		19.25	1.03777	11.7206		20	0.7202	9.0068
19.5	0.15024	6.6901		19.5	0.29745	7.105		19.5	1.04129	11.9799		20.25	0.7358	8.9071
19.75	0.14807	6.7938		19.75	0.29467	7.0531		19.75	1.04077	11.8243		20.5	0.7233	8.8573
20	0.14412	6.7419		20	0.29922	7.0531		20	1.04886	11.6169		20.75	0.7626	8.8573
20.25	0.14556	6.5864		20.25	0.29888	7.0012		20.25	1.05784	11.0983		21	0.7475	8.9569
20.5	0.14808	6.5345		20.5	0.29462	6.4308		20.5	1.05695	9.1794		21.25	0.73045	8.9196
20.75	0.1482	6.3789		20.75	0.2919	7.0012		20.75	1.06369	10.5278		21.5	0.7263	8.8822
21	0.1531	6.3789		21	0.28637	7.0531		21	1.06118	10.3722		21.75	0.75965	8.3093
21.25	0.15489	6.0677		21.25	0.29064	6.7938		21.25	1.07053	10.1648		22	0.7523	8.7826
21.5	0.15508	6.1196		21.5	0.28996	7.105		21.5	1.07381	9.7499		22.25	0.7895	8.89465
21.75	0.15924	6.1715		21.75	0.29164	7.2087		21.75	1.08176	9.698		22.5	0.7573	8.8822
22	0.15657	5.7566		22	0.28614	7.105		22	1.08071	8.1422		22.75	0.752	8.9943
22.25	0.16649	5.4973		22.25	0.28618	7.0531		22.25	1.07738	8.6608		23	0.757	8.932
22.5	0.16978	5.238		22.5	0.28702	7.1568		22.5	1.08407	8.0385		23.25	0.7624	9.00675
22.75	0.16832	5.238		22.75	0.28351	7.105		22.75	1.07686	7.7792		23.5	0.7481	8.8822
23	0.17335	6.8457		23	0.28411	7.1568		23	1.08502	7.1568		23.75	0.7583	8.932
23.25	0.17576	6.6382		23.25	0.28321	7.0012		23.25	1.07453	7.1568		24	0.7614	8.8822
23.5	0.17553	7.105		23.5	0.27977	7.0531		23.5	1.0766	7.0531		24.25	0.76565	8.8324
23.75	0.17685	7.3124		23.75	0.2779	7.1568		23.75	1.07345	6.7938		24.5	0.7575	8.5584
24	0.16533	7.3643		24	0.29969	7.8829		24	1.06565	6.8975		24.75	0.79785	8.84485
24.25	0.18425	8.2459		24.25	0.31948	8.7645		24.25	1.06819	6.5864		25	0.8706	8.8324
24.5	0.20521	7.6754		24.5	0.32598	8.0385		24.5	1.05804	6.4308		25.25	0.79335	8.48365
24.75	0.21063	8.4534		24.75	0.33007	7.2087		24.75	1.06283	6.327		25.5	0.7727	8.8075
25	0.22089	8.5052		25	0.34044	8.2459		25	1.05139	6.5864		25.75	0.77185	8.9445
25.25	0.22613	8.4534		25.25	0.34338	8.3496		25.25	1.05325	6.6382		26	0.7772	8.9569
25.5	0.23627	8.4534		25.5	0.34988	8.1422		25.5	1.04282	6.5864		26.25	0.83255	8.91955
25.75	0.23565	8.5571		25.75	0.35671	8.2978		25.75	1.04431	6.4826		26.5	0.8558	8.7826
26	0.26066	8.7645		26	0.36873	8.4534		26	1.04043	6.5864		26.75	0.78885	8.81995
26.25	0.23811	8.7645		26.25	0.3769	8.5052		26.25	1.03725	6.4826		27	0.7866	8.8324
26.5	0.25266	8.6608		26.5	0.38462	8.5052		26.5	1.0348	6.7938		27.25	0.7663	8.7826
26.75	0.39193	8.9201		26.75	0.39142	8.4015		26.75	1.03208	6.7938		27.5	0.7942	8.8075
27	0.26197	8.8682		27	0.40732	8.5052		27	1.02784	6.4308		27.75	0.72535	8.8573
27.25	0.27265	8.8164		27.25	0.41486	8.6608		27.25	1.02669	6.3789		28	0.7699	8.1349
27.5	0.27896	8.8682		27.5	0.42477	8.6089		27.5	1.01891	7.1568		28.25	0.82875	9.00675
27.75	0.28565	8.8682		27.75	0.44046	8.6089		27.75	1.02567	7.6754		28.5	0.8055	8.8075
28	0.30187	9.0238		28	0.44845	8.7127		28	1.02351	7.7792		28.75	0.84355	8.79505
28.25	0.30543	9.0238		28.25	0.4509	8.6089		28.25	1.02004	8.2978		29	0.7974	8.9071
28.5	0.30936	9.5943		28.5	0.46277	8.7645		28.5	1.02241	8.6608		29.25	0.84465	8.98185
28.75	0.31754	9.0757		28.75	0.47379	8.8682		28.75	1.02269	9.4906		29.5	0.8999	8.7078
29	0.32883	9.2831		29	0.47988	8.4534		29	1.0253	10.6315		29.75	0.8605	8.658
29.25	0.33756	9.2831		29.25	0.4913	8.8682		29.25	1.02923	10.8908		30	0.8331	8.7078
29.5	0.37263	9.2313		29.5	0.5011	8.8164		29.5	1.03986	11.4094		30.25	0.8484	8.67045
29.75	0.3468	9.1794		29.75	0.51113	8.7127		29.75	1.04561	11.2538		30.5	0.7996	8.5584
30	0.35439	8.1422		30	0.51923	8.6089		30	1.04273	11.4613		30.75	0.85415	8.658
30.25	0.35473	10.5797		30.25	0.5274	8.6089		30.25	1.0532	11.7206		31	0.8004	8.5335
30.5	0.36674	9.2831		30.5	0.53355	8.7645		30.5	1.0733	12.2392		31.25	0.83545	8.5459
30.75	0.3782	9.5424		30.75	0.54534	8.7645		30.75	1.07541	11.9799		31.5	0.8065	8.5833
31	0.38652	9.4387		31	0.55109	8.8682		31	1.07795	12.0836		31.75	0.79465	8.6331
31.25	0.39655	9.3869		31.25	0.55939	8.8164		31.25	1.09044	11.7206		32	0.8143	9.3306
31.5	0.40383	9.5424		31.5	0.56671	8.7645		31.5	1.09713	11.928		32.25	0.8072	8.5708
31.75	0.41604	9.3869		31.75	0.58241	8.5571		31.75	1.10796	11.7725		32.5	0.7944	8.5335
32	0.42349	9.335		32	0.5867	8.7127		32	1.11458	13.432		32.75	0.8176	8.521
32.25	0.42255	9.698		32.25	0.59547	8.6089		32.25	1.11782	11.7206		33	0.8251	8.5833
32.5	0.44062	9.6462		32.5	0.59846	8.6608		32.5	1.12482	11.8762		33.25	0.8555	8.57085
32.75	0.4484	9.5424		32.75	0.61028	8.6608		32.75	1.13567	12.1873		33.5	0.9016	8.4836
33	0.45762	9.5424		33	0.61498	8.6608		33	1.14182	11.7206		33.75	0.8152	8.384
33.25	0.45278	9.4387		33.25	0.62525	7.1568		33.25	1.14825	11.9799		34	0.8234	9.1313
33.5	0.46683	9.5424		33.5	0.62788	8.4534		33.5	1.15633	11.5132		34.25	0.8428	8.4836
33.75	0.4744	9.4906		33.75	0.63573	9.8536		33.75	1.16469	11.8243		34.5	0.8916	8.5335
34	0.48099	9.4387		34	0.64288	7.9866		34	1.16323	11.6169		34.75	0.82505	8.28435
34.25	0.47925	9.6462		34.25	0.6457	8.2459		34.25	1.16437	12.3948		35	0.8267	8.4836
34.5	0.49883	9.698		34.5	0.65292	8.5052		34.5	1.17516	11.202		35.25	0.882	8.08505
34.75	0.51317	9.5943		34.75	0.65866	8.1422		34.75	1.18542	10.3204		35.5	0.9487	8.5085
35	0.52925	9.4906		35	0.66322	7.2087		35	1.1901	10.9427		35.75	0.88615	8.4836
35.25	0.53599	9.4387		35.25	0.6675	6.9494		35.25	1.1943	10.3204		36	0.833	8.4089
35.5	0.54376	9.4387		35.5	0.67236	8.2459		35.5	1.2028	9.7499		36.25	0.88315	8.5085
35.75	0.56293	9.6462		35.75	0.67364	7.831		35.75	1.20336	8.9201		36.5	0.9252	8.4338
36	0.56416	9.5943		36	0.66597	6.5864		36	1.20038	9.4387		36.75	0.86545	8.54595
36.25	0.54058	7.105		36.25	0.65265	6.3789		36.25	1.20246	7.6754		37	0.8443	8.6082
36.5	0.55283	6.4308		36.5	0.65123	5.5491		36.5	1.20705	7.6754		37.25	0.8461	8.59575
36.75	0.54529	6.3789		36.75	0.64226	6.3789		36.75	1.19545	8.4534		37.5	0.8713	8.6331
37	0.54534	6.4308		37	0.65363	6.4308		37	1.19887	8.8682		37.75	0.9	8.6082
37.25	0.54373	6.4826		37.25	0.64764	6.2752		37.25	1.19246	10.2685		38	0.9113	8.7078
37.5	0.52666	6.3789		37.5	0.64239	5.4454		37.5	1.20011	10.9427		38.25	0.89025	8.6829
37.75	0.57657	6.4308		37.75	0.64405	6.3789		37.75	1.19894	11.5132		38.5	0.8684	8.6829
38	0.53757	5.964		38	0.63846	6.3789		38	1.20887	12.0318		38.75	0.91865	8.7452
38.25	0.53623	6.4826		38.25	0.64342	6.4826		38.25	1.22163	12.6022		39	0.8735	8.7826
38.5	0.53487	6.3789		38.5	0.64094	6.4308		38.5	1.22665	12.8615		39.25	0.89455	8.8075
38.75	0.58836	6.3789		38.75	0.63941	6.2752		38.75	1.22952	12.6541		39.5	0.9607	8.8573
39	0.52956	6.2233		39	0.64201	6.5345		39	1.24116	13.9506		39.75	0.9238	8.7452
39.25	0.52257	6.3789		39.25	0.63691	6.4308		39.25	1.24841	12.6022		40	0.9126	8.8075
39.5	0.52022	6.1196		39.5	0.6365	6.5864		39.5	1.25649	12.9134		40.25	0.9472	8.8822
39.75	0.52631	6.327		39.75	0.63474	6.4308		39.75	1.25735	12.1873		40.5	0.902	8.932
40	0.52669	6.2752		40	0.63748	6.3789		40	1.27011	12.4467		40.75	0.91045	8.8324
40.25	0.51849	6.2233		40.25	0.63605	6.5864		40.25	1.27786	11.6687		41	0.9326	8.8075
40.5	0.51006	6.2752		40.5	0.63268	6.5345		40.5	1.27976	11.4094		41.25	0.9189	8.932
40.75	0.51288	6.5864		40.75	0.62969	6.5864		40.75	1.28575	11.0464		41.5	0.9003	8.9569
41	0.50869	6.3789		41	0.63062	6.5864		41	1.28467	10.7871		41.75	0.93615	8.9071
41.25	0.50624	6.4308		41.25	0.6308	6.5864		41.25	1.2909	11.1501		42	0.9124	8.8573
41.5	0.49	6.1715		41.5	0.63008	6.5864		41.5	1.28769	11.202		42.25	0.9227	8.93205
41.75	0.50337	6.327		41.75	0.62808	6.4826		41.75	1.30042	10.9427		42.5	0.9195	8.8324
42	0.49429	6.3789		42	0.62729	6.6382		42	1.30751	11.2538		42.75	0.91435	8.79505
42.25	0.49072	6.4308		42.25	0.62886	5.7566		42.25	1.31158	11.0983		43	0.9209	8.7327
42.5	0.48789	6.3789		42.5	0.63195	6.5345		42.5	1.31301	11.3576		43.25	0.956	8.73275
42.75	0.48009	6.4826		42.75	0.63343	6.5864		42.75	1.30848	11.0464		43.5	0.9373	8.7078
43	0.49018	6.3789		43	0.62797	6.4826		43	1.31185	11.2538		43.75	0.92825	8.5708
43.25	0.47975	6.4826		43.25	0.63214	6.6382		43.25	1.30689	11.3057		44	0.9241	8.6082
43.5	0.48026	8.2978		43.5	0.62901	6.4826		43.5	1.31903	11.3576		44.25	0.96055	8.53345
43.75	0.47026	6.6901		43.75	0.62479	6.5864		43.75	1.31704	11.0983		44.5	0.9559	8.6082
44	0.4829	6.3789		44	0.6247	6.5864		44	1.32303	11.1501		44.75	0.9628	8.6082
44.25	0.45726	4.4601		44.25	0.62738	6.5864		44.25	1.32331	11.1501		45	0.9153	8.4587
44.5	0.46611	6.4826		44.5	0.62847	6.0159		44.5	1.32753	11.2538		45.25	0.9212	8.6082
44.75	0.46266	5.7566		44.75	0.62643	6.5345		44.75	1.32194	10.9427		45.5	0.91	8.5335
45	0.46	6.4308		45	0.62718	5.0824		45	1.32929	10.2685		45.75	0.927	8.5584
45.25	0.45847	6.6382		45.25	0.62523	6.5864		45.25	1.32781	9.4906		46	0.9415	8.6082
45.5	0.45783	6.7938		45.5	0.62317	6.6901		45.5	1.33236	8.9201		46.25	0.9444	8.64555
45.75	0.47001	6.7419		45.75	0.62022	5.7047		45.75	1.33526	8.4534		46.5	0.9277	8.6082
46	0.45186	6.6382		46	0.6148	6.5864		46	1.33171	7.6236		46.75	0.9576	9.1687
46.25	0.45532	6.6382		46.25	0.61423	6.5345		46.25	1.32938	6.8975		47	0.9363	8.5584
46.5	0.45179	6.6901		46.5	0.60776	6.5864		46.5	1.33329	6.3789		47.25	0.91635	8.5085
46.75	0.44889	6.6901		46.75	0.60718	6.5864		46.75	1.32911	6.0159		47.5	0.9014	8.5833
47	0.45494	6.8457		47	0.60681	6.5864		47	1.32386	5.5491		47.75	0.94425	8.62065
47.25	0.44589	6.8457		47.25	0.60621	6.6901		47.25	1.32039	5.4973		48	0.9104	8.6082
47.5	0.45155	6.7938		47.5	0.60364	6.6382		47.5	1.32094	5.4973		48.25	0.92095	8.5708
47.75	0.44887	6.7938		47.75	0.59671	6.5864		47.75	1.32039	5.3417		48.5	0.9116	8.6331
48	0.45056	6.7938		48	0.61656	7.5717		48	1.31524	5.3935		48.75	0.9076	8.62065
48.25	0.48041	9.5943		48.25	0.63395	8.0385		48.25	1.3156	5.1861		49	0.9077	8.8075
48.5	0.49579	9.7499		48.5	0.63935	8.0385		48.5	1.31238	4.9268		49.25	0.9094	8.75765
48.75	0.50151	10.061		48.75	0.65277	8.3496		48.75	1.30918	3.4747		49.5	0.9496	8.9071
49	0.52679	10.3204		49	0.65367	8.4015		49	1.31408	5.4454		49.75	0.91815	9.0192
49.25	0.53526	10.2685		49.25	0.65734	8.2978		49.25	1.31292	5.4454		50	0.9152	8.9569
49.5	0.55156	10.9945		49.5	0.66535	8.4015		49.5	1.31069	5.5491		50.25	0.92565	9.11885
49.75	0.56545	11.1501		49.75	0.6734	8.4534		49.75	1.30671	4.7194		50.5	0.9327	9.1064
50	0.5714	11.5132		50	0.67952	8.4015		50	1.31149	5.9122		50.75	0.9339	9.56725
50.25	0.58929	11.6687		50.25	0.68185	8.4534		50.25	1.31105	6.1196		51	0.9219	9.3306
50.5	0.60681	12.0318		50.5	0.69114	8.6089		50.5	1.30627	6.5864		51.25	0.92835	9.3555
50.75	0.62731	12.1873		50.75	0.69728	8.6608		50.75	1.30295	7.2087		51.5	0.9334	9.6544
51	0.64555	12.3948		51	0.70503	8.4015		51	1.29956	8.0385		51.75	0.93795	9.6793
51.25	0.67022	12.2392		51.25	0.70653	8.5052		51.25	1.29183	9.0757		52	0.9366	9.5548
51.5	0.67985	10.9427		51.5	0.71598	8.5571		51.5	1.29766	9.9055		52.25	0.9521	9.81635
51.75	0.68651	10.8908		51.75	0.72709	8.5052		51.75	1.29456	10.3722		52.5	0.9435	9.8039
52	0.7097	10.7352		52	0.73798	8.6089		52	1.30645	11.0983		52.75	0.94835	9.8537
52.25	0.71702	10.7871		52.25	0.73755	8.4534		52.25	1.30954	11.4613		53	0.9573	9.9285
52.5	0.72698	10.8908		52.5	0.74978	8.4534		52.5	1.3114	10.8908		53.25	0.96235	9.90355
52.75	0.77252	9.9055		52.75	0.74999	8.3496		52.75	1.31016	11.3057		53.5	0.9559	9.9285
53	0.74437	10.839		53	0.75552	9.4906		53	1.31524	11.7725		53.75	0.95885	9.7541
53.25	0.74963	10.7352		53.25	0.76601	8.4015		53.25	1.31632	11.3057		54	0.9604	9.8786
53.5	0.76751	10.8908		53.5	0.76432	8.3496		53.5	1.3245	11.0983		54.25	0.96425	9.779
53.75	0.76657	10.8908		53.75	0.77222	8.3496		53.75	1.32735	9.9573		54.5	0.9659	9.6544
54	0.77676	10.9945		54	0.77588	8.2978		54	1.33573	10.0092		54.75	0.974	9.65445
54.25	0.78532	10.7352		54.25	0.7836	8.0903		54.25	1.33283	10.4241		55	0.9685	9.6544
54.5	0.83387	10.839		54.5	0.78455	8.2459		54.5	1.33564	10.3722		55.25	0.97765	9.3804
54.75	0.83547	10.839		54.75	0.79153	8.0385		54.75	1.34775	10.5797		55.5	0.9789	9.2808
55	0.80916	10.3722		55	0.79398	7.8829		55	1.34592	10.1129		55.75	0.9854	9.231
55.25	0.82197	10.8908		55.25	0.7968	7.9866		55.25	1.34304	10.1129		56	0.9781	9.0815
55.5	0.8274	10.9427		55.5	0.79204	7.8829		55.5	1.35096	10.2685		56.25	0.98265	8.69535
55.75	0.83684	10.9427		55.75	0.79369	7.7792		55.75	1.35067	8.972		56.5	0.9889	8.11
56	0.84122	10.7871		56	0.80463	7.6236		56	1.35262	9.5943		56.75	0.9845	7.69895
56.25	0.85075	11.0464		56.25	0.80654	8.6608		56.25	1.35379	9.698		57	0.9858	6.8395
56.5	0.85344	10.9427		56.5	0.80972	7.5717		56.5	1.35576	9.3869		57.25	0.98765	6.9392
56.75	0.86649	10.8908		56.75	0.8078	8.5571		56.75	1.35536	9.335		57.5	0.9828	7.1634
57	0.87315	10.9427		57	0.8169	7.4161		57	1.35724	9.5943		57.75	0.9972	7.58685
57.25	0.87299	10.9945		57.25	0.81333	7.3124		57.25	1.35665	9.698		58	0.9838	7.4125
57.5	0.88174	10.9427		57.5	0.81764	7.4161		57.5	1.35962	9.9573		58.25	0.97995	7.92315
57.75	0.88619	10.9427		57.75	0.81596	7.2087		57.75	1.36201	12.0318		58.5	0.9821	7.5121
58	0.89255	10.9427		58	0.83803	7.1568		58	1.35724	10.1648		58.75	0.9775	7.81105
58.25	0.90826	10.8908		58.25	0.82466	7.2087		58.25	1.36613	10.4241		59	0.97	8.0602
58.5	0.90174	10.8908		58.5	0.82365	7.0531		58.5	1.37613	10.7352		59.25	0.9712	8.06015
58.75	0.90661	10.839		58.75	0.82065	7.0531		58.75	1.37603	10.9945		59.5	0.9738	8.3591
59	0.91732	10.7871		59	0.81787	6.8975		59	1.37479	10.7871		59.75	0.96395	8.4463
59.25	0.92522	10.8908		59.25	0.82865	7.0012		59.25	1.38426	11.5132		60	0.9651	8.7078
59.5	0.93274	10.6834		59.5	0.82936	6.8457		59.5	1.3903	11.4613		60.25	0.95665	8.84485
59.75	0.9333	10.8908		59.75	0.83091	7.0012		59.75	1.39935	11.4613		60.5	0.9606	8.9071
60	0.94051	10.5797		60	0.81853	5.0305		60	1.40439	11.565		60.75	0.9507	8.4587
60.25	0.93565	7.8829		60.25	0.80485	5.9122		60.25	1.41296	11.565		61	0.9424	8.3093
60.5	0.92405	5.1861		60.5	0.80192	5.8603		60.5	1.41061	11.5132		61.25	0.95035	8.932
60.75	0.91578	5.7566		60.75	0.80231	5.7566		60.75	1.42424	11.4613		61.5	0.947	9.206
61	0.90292	5.4454		61	0.79868	5.8603		61	1.42946	11.0983		61.75	0.9464	9.368
61.25	0.91098	5.2898		61.25	0.79637	4.7712		61.25	1.43344	10.6834		62	0.9458	9.4053
61.5	0.90595	4.7194		61.5	0.78733	5.7047		61.5	1.44129	10.4241		62.25	0.9386	9.09395
61.75	0.90483	4.5119		61.75	0.79708	5.601		61.75	1.44709	10.8908		62.5	0.9349	9.3555
62	0.89808	4.097		62	0.78963	5.5491		62	1.45161	10.4759		62.75	0.9388	9.2434
62.25	0.89049	3.9414		62.25	0.78018	5.4973		62.25	1.4568	10.5278		63	0.9329	9.4053
62.5	0.88486	4.0452		62.5	0.78128	5.1342		62.5	1.45917	10.4241		63.25	0.93405	9.34305
62.75	0.87644	3.8896		62.75	0.78431	5.2898		62.75	1.47083	10.4241		63.5	0.934	9.3555
63	0.86312	2.9561		63	0.77101	5.0305		63	1.47121	10.7352		63.75	0.93385	9.36795
63.25	0.85499	3.6303		63.25	0.77417	5.238		63.25	1.46839	10.7871		64	0.9318	9.3306
63.5	0.85692	3.6821		63.5	0.77034	5.3417		63.5	1.48612	10.6834		64.25	0.9494	9.4178
63.75	0.84863	3.4228		63.75	0.76652	5.0305		63.75	1.47651	11.8762		64.5	0.9459	9.4302
64	0.8975	4.1489		64	0.76195	5.1342		64	1.49039	10.7871		64.75	0.9544	9.4053
64.25	0.83455	2.9042		64.25	0.76344	5.1342		64.25	1.48705	11.928		65	0.9584	9.4053
64.5	0.82125	3.4747		64.5	0.75217	5.1342		64.5	1.49635	10.9427		65.25	0.9615	9.41775
64.75	0.81973	3.371		64.75	0.7555	5.0824		64.75	1.50808	10.8908		65.5	0.9592	9.1811
65	0.80244	3.5784		65	0.74211	5.0824		65	1.51684	10.9427		65.75	0.97405	8.98185
65.25	0.78521	3.5266		65.25	0.74055	5.1342		65.25	1.5187	10.839		66	0.9859	9.206
65.5	0.7851	3.6821		65.5	0.73909	5.0305		65.5	1.53775	10.6315		66.25	0.9868	9.29325
65.75	0.77091	3.6303		65.75	0.73568	5.1342		65.75	1.53551	10.9945		66.5	0.9966	9.2808
66	0.76472	3.6303		66	0.73035	3.5266		66	1.53745	10.6834		66.75	0.99725	9.3804
66.25	0.76008	3.6821		66.25	0.7245	5.1342		66.25	1.54592	10.7871		67	1.0084	9.6295
66.5	0.74408	3.4228		66.5	0.71806	5.1861		66.5	1.55941	10.6834		67.25	1.0107	9.642
66.75	0.72995	3.5784		66.75	0.71924	5.1861		66.75	1.56225	10.8908		67.5	1.0126	9.4801
67	0.7248	3.4747		67	0.70156	5.1861		67	1.56463	9.4387		67.75	1.02085	9.59215
67.25	0.71485	3.5784		67.25	0.70839	5.8603		67.25	1.57235	10.5797		68	1.0287	9.5797
67.5	0.68384	3.5266		67.5	0.69203	6.0677		67.5	1.5812	10.5278		68.25	1.0184	10.1028
67.75	0.67046	3.4747		67.75	0.6959	6.1715		67.75	1.5899	10.7871		68.5	1.0226	9.5797
68	0.67005	3.5266		68	0.69895	6.4826		68	1.58319	11.8243		68.75	1.03105	9.6046
68.25	0.6551	3.6821		68.25	0.69819	6.3789		68.25	1.59176	10.7352		69	1.0389	9.5548
68.5	0.64555	3.8377		68.5	0.68397	6.4308		68.5	1.5872	10.9427		69.25	1.03205	9.61705
68.75	0.63863	4.097		68.75	0.68418	6.2233		68.75	1.60625	10.9945		69.5	1.0355	9.6295
69	0.62991	4.1489		69	0.67662	6.327		69	1.60345	10.8908		69.75	1.0365	9.6171
69.25	0.62626	4.5119		69.25	0.67992	6.3789		69.25	1.6073	10.5797		70	1.0402	9.4053
69.5	0.625	4.9787		69.5	0.68734	6.4308		69.5	1.60748	10.8908		70.25	1.04025	9.3057
69.75	0.61963	5.3935		69.75	0.68643	6.4826		69.75	1.62178	10.1648		70.5	1.0348	9.3804
70	0.61845	6.0159		70	0.67931	6.4308		70	1.63171	10.1129		70.75	1.04085	9.4801
70.25	0.60672	6.4826		70.25	0.68548	6.5864		70.25	1.63903	8.0903		71	1.046	9.5299
70.5	0.61863	6.8457		70.5	0.69278	6.7419		70.5	1.64685	8.2978		71.25	1.0446	9.6295
70.75	0.62914	7.2087		70.75	0.69265	6.4308		70.75	1.64054	6.7419		71.5	1.0427	9.6295
71	0.62408	7.1568		71	0.68848	6.5345		71	1.64762	5.2898		71.75	1.04	9.51745
71.25	0.62527	6.2752		71.25	0.69458	6.4308		71.25	1.64512	3.734		72	1.0422	9.8039
71.5	0.62821	7.2087		71.5	0.68281	6.5864		71.5	1.64975	3.4228		72.25	1.0361	10.0655
71.75	0.62891	7.2087		71.75	0.68125	6.5864		71.75	1.65111	2.9561		72.5	1.0416	10.1526
72	0.62421	8.7127		72	0.70487	8.0385		72	1.65267	3.0079		72.75	1.03755	10.3519
72.25	0.63352	10.3204		72.25	0.71665	8.194		72.25	1.65384	3.0079		73	1.032	10.6259
72.5	0.65063	11.0983		72.5	0.72832	7.4161		72.5	1.64628	3.0598		73.25	1.0386	10.8999
72.75	0.67399	11.7725		72.75	0.74191	8.194		72.75	1.63997	3.0598		73.5	1.0396	11.0494
73	0.68542	11.9799		73	0.74678	8.2978		73	1.63358	3.1635		73.75	1.03285	11.1366
73.25	0.70415	12.6022		73.25	0.76341	8.3496		73.25	1.63432	2.23		74	1.0298	11.1491
73.5	0.72434	13.069		73.5	0.77312	8.3496		73.5	1.62379	3.1117		74.25	1.0357	11.1241
73.75	0.74263	13.3802		73.75	0.78473	8.2459		73.75	1.62142	3.371		74.5	1.0332	11.2487
74	0.77227	13.069		74	0.79953	8.3496		74	1.62033	3.4747		74.75	1.03045	11.0494
74.25	0.77601	13.6913		74.25	0.81214	8.2459		74.25	1.62654	3.6303		75	1.0345	11.0743
74.5	0.80521	11.7206		74.5	0.82391	8.4015		74.5	1.62709	3.6821		75.25	1.03595	11.1864
74.75	0.81192	11.0983		74.75	0.83091	8.2978		74.75	1.63041	3.734		75.5	1.0244	10.8252
75	0.81964	11.0983		75	0.85418	8.3496		75	1.62434	3.734		75.75	1.0324	10.7505
75.25	0.8377	11.0983		75.25	0.85802	8.2978		75.25	1.6293	4.1489		76	1.0327	10.8252
75.5	0.8493	11.0464		75.5	0.87112	8.3496		75.5	1.61529	4.4601		76.25	1.03005	10.6882
75.75	0.86889	11.1501		75.75	0.88864	8.4534		75.75	1.62069	5.601		76.5	1.0216	9.8288
76	0.92042	11.0464		76	0.88389	8.9201		76	1.6038	7.9347		76.75	1.031	10.3021
76.25	0.88117	11.0983		76.25	0.89743	8.2978		76.25	1.60942	10.2685		77	1.0251	10.1526
76.5	0.88659	10.839		76.5	0.90774	8.2459		76.5	1.61101	11.7206		77.25	1.02955	10.1153
76.75	0.89763	11.1501		76.75	0.91973	8.194		76.75	1.6103	11.8243		77.5	1.0299	9.8786
77	0.90188	10.9427		77	0.92511	8.194		77	1.61618	12.4985		77.75	1.0272	9.7665
77.25	0.91225	11.0464		77.25	0.93315	8.1422		77.25	1.6178	11.9799		78	1.0252	9.505
77.5	0.92635	10.3722		77.5	0.93889	7.1568		77.5	1.63097	11.8762		78.25	1.0264	9.3929
77.75	0.92768	10.9427		77.75	0.94348	8.0903		77.75	1.63097	12.0318		78.5	1.0275	9.0317
78	0.93806	11.1501		78	0.95036	8.0385		78	1.63451	11.5132		78.75	1.02835	8.57085
78.25	0.94842	10.839		78.25	0.95354	7.7792		78.25	1.64397	11.4613		79	1.0289	8.4587
78.5	0.95609	11.1501		78.5	0.95121	7.7792		78.5	1.64782	11.202		79.25	1.02525	7.94805
78.75	0.95047	11.0983		78.75	0.96055	7.831		78.75	1.65247	11.2538		79.5	1.0214	7.5619
79	0.96613	10.9945		79	0.96461	7.6754		79	1.66134	11.0983		79.75	1.02495	6.88935
79.25	0.96734	11.0983		79.25	0.96912	7.9347		79.25	1.66394	10.8908		80	1.0237	5.3449
79.5	0.96976	11.0983		79.5	0.97261	7.5199		79.5	1.66414	10.3722		80.25	1.0238	4.65985
79.75	0.98569	10.839		79.75	0.98076	8.0903		79.75	1.65896	10.061		80.5	1.0341	4.5478
80	0.98873	11.1501		80	0.97823	7.468		80	1.65936	9.3869		80.75	1.03085	4.7346
80.25	0.99478	11.2538		80.25	0.98632	7.468		80.25	1.66675	9.335		81	1.019	4.5478
80.5	0.99848	10.9427		80.5	0.98856	7.2087		80.5	1.67182	8.8164		81.25	1.0244	5.0709
80.75	1.01131	11.1501		80.75	0.98868	8.194		80.75	1.67244	8.7645		81.5	1.0282	5.7435
81	1.01543	11.0983		81	0.99089	7.2087		81	1.6702	9.1275		81.75	1.03055	7.1385
81.25	1.02255	10.9945		81.25	0.99844	7.105		81.25	1.66959	8.6608		82	1.0255	7.4374
81.5	1.03645	11.2538		81.5	1.0048	6.1715		81.5	1.66857	9.1794		82.25	1.02315	7.81105
81.75	1.03194	11.1501		81.75	1.00612	6.9494		81.75	1.67654	9.6462		82.5	1.016	7.8111
82	1.04393	11.202		82	1.00674	6.7938		82	1.67305	9.2831		82.75	1.0202	7.9854
82.25	1.04306	11.2538		82.25	1.00573	6.7938		82.25	1.68634	10.1129		83	1.0216	8.2844
82.5	1.06248	11.1501		82.5	1.00895	6.7938		82.5	1.67634	9.4906		83.25	1.01625	8.4587
82.75	1.05616	10.9427		82.75	1.01015	6.6901		82.75	1.68319	9.698		83.5	1.025	8.5833
83	1.09849	11.0464		83	1.00731	6.5345		83	1.68131	10.9945		83.75	1.0183	8.6082
83.25	1.07505	10.839		83.25	1.0171	6.6382		83.25	1.68634	10.3722		84	1.0183	8.7577
83.5	1.07536	10.5278		83.5	1.01945	6.5345		83.5	1.69315	9.9573		84.25	1.01815	8.8324
83.75	1.08449	10.9945		83.75	1.01737	6.327		83.75	1.68952	10.3204		84.5	1.0172	8.8573
84	1.09491	11.0464		84	1.0052	6.5864		84	1.69186	10.1648		84.75	1.01595	8.8573
84.25	1.08019	6.8975		84.25	1.00109	5.4973		84.25	1.69875	10.1129		85	1.0097	9.231
84.5	1.07831	5.2898		84.5	0.99345	3.9933		84.5	1.6968	10.2685		85.25	1.0157	8.8324
84.75	1.07702	3.9414		84.75	0.99008	5.2898		84.75	1.69854	10.1129		85.5	1.0174	8.8324
85	1.07294	3.4747		85	0.98552	5.1342		85	1.70708	10.1129		85.75	1.0177	8.79505
85.25	1.07284	3.3191		85.25	0.99	5.0824		85.25	1.70312	10.2166		86	1.0122	8.7577
85.5	1.05281	3.371		85.5	0.97535	4.9268		85.5	1.71197	10.2166		86.25	1.01375	8.7826
85.75	1.05085	2.8524		85.75	0.97082	4.9268		85.75	1.71377	10.3204		86.5	1.0143	8.8075
86	1.0348	2.5931		86	0.96269	4.9787		86	1.71851	10.1129		86.75	1.01195	8.69535
86.25	1.018	2.4375		86.25	0.97049	4.8231		86.25	1.71354	9.9055		87	1.0097	8.7078
86.5	1.01556	2.4893		86.5	0.95656	4.9268		86.5	1.71965	10.1129		87.25	1.0083	8.39645
86.75	1.00104	2.4375		86.75	0.94835	4.8749		86.75	1.72584	10.3204		87.5	1.0094	8.7078
87	0.99439	2.4893		87	0.94424	4.8231		87	1.72469	10.1129		87.75	1.009	8.72025
87.25	0.97638	2.3856		87.25	0.94093	4.8231		87.25	1.73684	10.3204		88	1.0073	8.9819
87.5	0.97621	2.23		87.5	0.93416	4.6156		87.5	1.73779	8.9201		88.25	1.01205	8.7078
87.75	0.96433	2.2819		87.75	0.92834	4.7712		87.75	1.73589	10.3204		88.5	1.0131	8.7577
88	0.95335	3.2672		88	0.92874	4.7194		88	1.73212	10.4759		88.75	1.0085	8.69535
88.25	0.93104	2.4375		88.25	0.91955	4.3045		88.25	1.73259	10.4759		89	1	8.7078
88.5	0.92978	2.4375		88.5	0.91592	4.4082		88.5	1.7416	10.3204		89.25	1.02035	8.73275
88.75	0.91535	2.4893		88.75	0.91091	4.8749		88.75	1.74958	10.3204		89.5	1.0182	8.2594
89	0.91836	2.6968		89	0.90735	4.8231		89	1.74763	10.3204		89.75	1.033	8.84485
89.25	0.90777	2.6449		89.25	0.89235	4.3563		89.25	1.75056	10.061		90	1.0367	8.7078
89.5	0.90257	1.867		89.5	0.89194	4.8749		89.5	1.75845	10.4241		90.25	1.04155	8.75765
89.75	0.88948	2.8524		89.75	0.87553	4.9268		89.75	1.7582	10.061		90.5	1.0448	8.6829
90	0.8671	2.9042		90	0.87478	4.1489		90	1.7665	10.0092		90.75	1.0461	8.67045
90.25	0.88098	3.0598		90.25	0.86426	5.0305		90.25	1.76472	11.0983		91	1.051	8.7577
90.5	0.85658	3.8377		90.5	0.86034	5.0305		90.5	1.76751	10.0092		91.25	1.0533	8.6829
90.75	0.8628	4.7194		90.75	0.86018	5.0824		90.75	1.76472	9.7499		91.5	1.0557	8.6829
91	0.94127	5.4973		91	0.854	5.3417		91	1.76853	9.9573		91.75	1.05745	8.67045
91.25	0.84067	5.8603		91.25	0.84381	5.3935		91.25	1.767	9.9573		92	1.0643	8.7078
91.5	0.83732	6.6901		91.5	0.84061	5.601		91.5	1.7734	10.3204		92.25	1.06525	8.72025
91.75	0.83562	6.1715		91.75	0.83651	5.6529		91.75	1.77237	10.1129		92.5	1.0716	8.7826
92	0.82272	7.3643		92	0.83171	5.7047		92	1.77186	9.7499		92.75	1.0733	8.75765
92.25	0.82813	7.5717		92.25	0.82933	6.1196		92.25	1.77032	9.4906		93	1.0786	8.6331
92.5	0.82278	7.6236		92.5	0.82798	7.5717		92.5	1.77754	9.8017		93.25	1.07445	8.7452
92.75	0.81873	7.4161		92.75	0.84004	6.2233		92.75	1.78015	8.972		93.5	1.0772	8.7826
93	0.82597	7.3643		93	0.83514	6.2233		93	1.77702	9.7499		93.75	1.07605	8.7452
93.25	0.82585	7.5199		93.25	0.83532	6.327		93.25	1.77989	8.972		94	1.0793	8.7577
93.5	0.84209	7.3643		93.5	0.83289	6.2233		93.5	1.79075	9.8536		94.25	1.07405	8.60815
93.75	0.90372	7.468		93.75	0.81987	6.4308		93.75	1.78516	9.698		94.5	1.0763	8.7078
94	0.8216	7.4161		94	0.82939	6.4826		94	1.79344	9.6462		94.75	1.0826	8.72025
94.25	0.82542	7.4161		94.25	0.83245	6.4308		94.25	1.79398	9.7499		95	1.0843	8.7327
94.5	0.841	6.6901		94.5	0.84269	5.7566		94.5	1.79833	9.9055		95.25	1.0867	8.86975
94.75	0.83419	7.105		94.75	0.83663	6.5864		94.75	1.79724	9.698		95.5	1.081	8.8075
95	0.82336	6.9494		95	0.83609	7.3124		95	1.80272	9.9573		95.75	1.08295	8.7701
95.25	0.81959	7.2605		95.25	0.82763	6.3789		95.25	1.81051	9.8536		96	1.0868	8.6082
95.5	0.81876	7.2087		95.5	0.84073	6.4826		95.5	1.80521	9.6462		96.25	1.08715	8.8075
95.75	0.94279	7.2087		95.75	0.83425	5.8084		95.75	1.80355	9.6462		96.5	1.0866	8.8324
96	0.82397	7.105		96	0.85511	8.9201		96	1.80715	9.5943		96.75	1.0963	8.59575
96.25	0.82731	10.3204		96.25	0.86214	9.1275		96.25	1.81107	8.2459		97	1.093	8.6082
96.5	0.86337	11.3576		96.5	0.87746	8.972		96.5	1.81192	9.698		97.25	1.09025	8.69535
96.75	0.87956	12.1355		96.75	0.89973	9.335		96.75	1.81673	9.4906		97.5	1.0984	8.6829
97	0.88803	11.8762		97	0.92071	10.7871		97	1.82218	9.2313		97.75	1.08925	8.70785
97.25	0.91489	12.9653		97.25	0.92808	9.4387		97.25	1.82886	8.6089		98	1.0919	8.7078
97.5	0.93667	13.1727		97.5	0.94025	9.698		97.5	1.83357	8.0385		98.25	1.0898	8.7826
97.75	0.96118	13.6913		97.75	0.9577	9.6462		97.75	1.83983	5.5491		98.5	1.0971	9.0068
98	0.94684	13.432		98	0.96106	9.4906		98	1.84894	3.8896		98.75	1.08975	8.9445
98.25	0.95766	11.3576		98.25	0.9911	9.698		98.25	1.85667	1.4002		99	1.0921	8.9071
98.5	0.97564	11.0464		98.5	1.01135	9.7499		98.5	1.84527	1.504		99.25	1.09595	8.8822
98.75	0.98456	11.0983		98.75	1.02961	9.698		98.75	1.84103	1.5558		99.5	1.0975	8.8324
99	0.99533	10.9945		99	1.04321	9.5943		99	1.8468	1.867		99.75	1.09335	8.7701
99.25	0.99961	11.0464		99.25	1.06661	9.8536		99.25	1.84315	1.8151		100	1.0949	8.8822
99.5	1.01024	10.9427		99.5	1.0805	9.8536		99.5	1.83893	1.867		100.25	1.0951	8.89465
99.75	1.01642	11.9799		99.75	1.0881	9.2831		99.75	1.84164	2.3337		100.5	1.0935	8.8573
100	1.02036	11.1501		100	1.09767	9.8017		100	1.84073	3.5784		100.75	1.0957	8.8075
100.25	1.03579	11.1501		100.25	1.11059	9.8017		100.25	1.83893	2.1263		101	1.09	8.8573
100.5	1.0474	12.0318		100.5	1.11617	10.3204		100.5	1.84224	2.2819		101.25	1.09195	8.81995
100.75	1.05061	11.1501		100.75	1.12802	10.6834		100.75	1.84436	2.3337		101.5	1.0968	8.8324
101	1.05448	11.2538		101	1.13835	9.698		101	1.84013	1.6596		101.75	1.0948	8.8573
101.25	1.06565	11.202		101.25	1.14722	9.698		101.25	1.84073	2.4375		102	1.0977	8.8075
101.5	1.05948	11.1501		101.5	1.15218	9.5424		101.5	1.83833	2.4375		102.25	1.09485	8.8822
101.75	1.07956	11.2538		101.75	1.15839	9.4387		101.75	1.83387	2.6449		102.5	1.099	8.8573
102	1.08587	10.1648		102	1.17192	9.4906		102	1.82944	2.4375		102.75	1.09725	8.8822
102.25	1.10073	11.3576		102.25	1.17412	8.8164		102.25	1.84588	2.4893		103	1.0988	9.2808
102.5	1.10802	11.0464		102.5	1.18363	10.5797		102.5	1.83091	2.6968		103.25	1.0993	8.81995
102.75	1.10635	11.1501		102.75	1.18836	9.4906		102.75	1.83863	2.8524		103.5	1.099	8.8075
103	1.12217	11.1501		103	1.19853	9.2831		103	1.83923	3.0598		103.75	1.097	8.8324
103.25	1.13567	11.1501		103.25	1.19949	9.2831		103.25	1.82594	3.371		104	1.0999	8.9819
103.5	1.12645	10.6834		103.5	1.2112	9.2831		103.5	1.83003	3.6303		104.25	1.10495	9.06905
103.75	1.13799	11.202		103.75	1.21396	9.1275		103.75	1.81816	4.0452		104.5	1.1054	9.2808
104	1.1463	11.202		104	1.22294	8.9201		104	1.81987	4.097		104.75	1.10005	9.5548
104.25	1.1477	11.202		104.25	1.2276	8.9201		104.25	1.81023	6.7419		105	1.1044	9.0815
104.5	1.15434	11.2538		104.5	1.23837	8.7645		104.5	1.80189	9.5943		105.25	1.0993	9.0566
104.75	1.1582	11.0983		104.75	1.2392	8.7645		104.75	1.80604	11.0464		105.5	1.1079	8.9071
105	1.18776	11.4094		105	1.23777	7.831		105	1.80162	11.928		105.75	1.10295	8.932
105.25	1.16698	10.9427		105.25	1.24519	8.5571		105.25	1.80855	11.3576		106	1.1089	8.8573
105.5	1.17633	11.1501		105.5	1.24941	8.2459		105.5	1.80995	10.9945		106.25	1.1047	9.1936
105.75	1.21084	11.3576		105.75	1.25618	8.3496		105.75	1.80604	11.202		106.5	1.1002	9.2808
106	1.18809	11.1501		106	1.25767	8.0385		106	1.80855	11.0983		106.75	1.10345	9.41775
106.25	1.18896	11.2538		106.25	1.25586	7.9347		106.25	1.80604	10.7352		107	1.1061	9.3804
106.5	1.20754	11.4094		106.5	1.25673	8.0385		106.5	1.8122	10.7352		107.25	1.1076	9.4801
106.75	1.20712	11.3576		106.75	1.25158	7.6754		106.75	1.81645	10.7352		107.5	1.108	9.505
107	1.20642	11.3057		107	1.26632	7.5717		107	1.81844	10.4759		107.75	1.1047	9.49255
107.25	1.21155	11.1501		107.25	1.26146	7.4161		107.25	1.82131	10.5278		108	1.1108	9.4801
107.5	1.2186	10.5797		107.5	1.26233	7.2605		107.5	1.82798	10.2685		108.25	1.10835	9.45515
107.75	1.22643	11.2538		107.75	1.26368	7.105		107.75	1.84073	10.1648		108.5	1.1049	9.7292
108	1.23225	11.202		108	1.2609	5.1342		108	1.82798	9.698		108.75	1.1078	9.90355
108.25	1.23612	6.0677		108.25	1.25011	5.0305		108.25	1.84224	9.8017		109	1.1084	9.505
108.5	1.22228	3.5784		108.5	1.24314	4.7712		108.5	1.82944	9.6462		109.25	1.1067	9.5299
108.75	1.22286	2.9042		108.75	1.23426	4.4082		108.75	1.83624	9.4387		109.5	1.105	9.5299
109	1.22497	2.9561		109	1.23121	4.1489		109	1.84527	9.698		109.75	1.108	9.505
109.25	1.20114	2.6449		109.25	1.22149	3.9933		109.25	1.84466	9.4906		110	1.112	9.5299
109.5	1.18	2.3856		109.5	1.2199	3.8377		109.5	1.85201	9.0238		110.25	1.10845	9.45515
109.75	1.20211	2.23		109.75	1.21453	3.8896		109.75	1.84406	9.335		110.5	1.1127	9.4801
110	1.17057	1.867		110	1.20489	3.7859		110	1.83773	9.4387		110.75	1.10855	9.6669
110.25	1.16254	2.1782		110.25	1.20649	3.8896		110.25	1.84986	9.5943		111	1.1057	9.5797
110.5	1.15677	2.23		110.5	1.19825	3.734		110.5	1.85511	9.6462		111.25	1.11525	9.54235
110.75	1.14746	2.23		110.75	1.19613	3.6303		110.75	1.85232	10.1648		111.5	1.1152	9.5299
111	1.13124	2.1782		111	1.18642	3.6303		111	1.84771	9.698		111.75	1.11205	9.06905
111.25	1.13042	2.2819		111.25	1.18369	3.6303		111.25	1.84924	9.9055		112	1.112	9.5299
111.5	1.11402	2.0744		111.5	1.17373	5.2898		111.5	1.85761	9.0238		112.25	1.1104	9.59215
111.75	1.11092	2.2819		111.75	1.16948	2.6449		111.75	1.86455	9.8536		112.5	1.115	9.505
112	1.09275	2.23		112	1.16178	4.7194		112	1.86296	9.5943		112.75	1.1135	9.5174
112.25	1.0865	2.4375		112.25	1.1485	3.4228		112.25	1.85949	9.698		113	1.1158	9.2559
112.5	1.08092	2.3337		112.5	1.14497	3.4747		112.5	1.87095	9.698		113.25	1.1104	9.26835
112.75	1.07727	2.4375		112.75	1.13036	3.5266		112.75	1.8636	9.2313		113.5	1.1099	9.1562
113	1.06824	1.867		113	1.12396	2.9561		113	1.85949	9.8017		113.75	1.11845	8.8075
113.25	1.05409	2.5931		113.25	1.11199	3.5266		113.25	1.86455	9.9055		114	1.1215	9.0317
113.5	1.06308	2.5931		113.5	1.1038	3.9933		113.5	1.86806	10.1648		114.25	1.1177	8.8822
113.75	1.04378	3.1117		113.75	1.0864	3.5784		113.75	1.87517	9.7499		114.5	1.1183	8.9071
114	1.03867	3.0079		114	1.07402	3.7859		114	1.87095	9.5943		114.75	1.1193	8.8822
114.25	1.03825	3.2672		114.25	1.06976	2.0744		114.25	1.87031	9.698		115	1.1192	8.9071
114.5	1.06474	3.5266		114.5	1.0573	4.0452		114.5	1.87517	9.698		115.25	1.11645	8.8822
114.75	1.02696	4.1489		114.75	1.0509	4.1489		114.75	1.8716	9.8536		115.5	1.1166	9.0815
115	1.02678	4.8231		115	1.04182	4.2007		115	1.88074	11.3576		115.75	1.11265	9.1313
115.25	1.01696	5.8603		115.25	1.02882	4.2526		115.25	1.86999	9.6462		116	1.1194	9.206
115.5	1.00423	6.5345		115.5	1.01552	4.3563		115.5	1.87648	9.4906		116.25	1.1214	9.34305
115.75	0.99255	7.2087		115.75	1.01117	4.6675		115.75	1.85918	9.5424		116.5	1.1205	9.4302
116	0.9808	7.9347		116	0.99495	4.6156		116	1.8755	9.4906		116.75	1.1179	9.48005
116.25	1.05591	8.0385		116.25	1.00135	4.8749		116.25	1.86582	9.5424		117	1.1175	9.4552
116.5	0.98155	7.0531		116.5	0.99319	5.1861		116.5	1.87811	9.5424		117.25	1.12235	9.75405
116.75	0.99059	7.1568		116.75	0.99255	5.5491		116.75	1.8755	9.8017		117.5	1.1197	9.1562
117	0.9772	7.7792		117	0.99663	6.0159		117	1.87811	9.2831		117.75	1.12345	9.24345
117.25	0.98932	7.7273		117.25	0.99029	6.0677		117.25	1.88372	9.4906		118	1.1245	9.3555
117.5	1.13289	7.831		117.5	0.99788	6.2233		117.5	1.88406	9.2831		118.25	1.1219	9.51745
117.75	0.98712	8.5052		117.75	0.9987	6.327		117.75	1.88207	9.335		118.5	1.1255	9.505
118	0.99443	7.6236		118	0.99693	6.3789		118	1.88572	9.335		118.75	1.1231	9.06905
118.25	1.00331	6.7938		118.25	1.00013	6.3789		118.25	1.88008	9.2313		119	1.1141	9.6046
118.5	0.98594	7.6236		118.5	0.99822	6.327		118.5	1.8716	9.4387		119.25	1.1229	9.6046
118.75	0.98093	7.6236		118.75	0.999	6.3789		118.75	1.88606	9.1275		119.5	1.1247	9.6046
119	0.98523	8.0903		119	0.99148	6.4308		119	1.88606	9.2831		119.75	1.11955	9.5797
119.25	0.98368	7.6236		119.25	0.9917	6.4826		119.25	1.88506	9.335		120	1.1294	9.5797
119.5	1.05193	7.5199		119.5	0.99123	6.5345		119.5	1.88539	9.6462		120.25	1.12115	9.5548
119.75	0.99822	7.5717		119.75	0.9886	6.5345		119.75	1.89654	9.2313		120.5	1.1257	9.505
120	0.98272	7.6236		120	1.00864	9.4906		120	1.8986	9.2313		120.75	1.125	9.5548
120.25	0.99166	9.9573		120.25	1.01157	9.7499		120.25	1.88539	9.2831		121	1.1312	9.6046
120.5	1.01283	11.2538		120.5	1.02223	10.061		120.5	1.90728	9.0238		121.25	1.1208	9.54235
120.75	1.01904	11.5132		120.75	1.03958	9.698		120.75	1.90101	9.0757		121.5	1.1229	9.5299
121	1.03508	11.7725		121	1.04407	9.9573		121	1.89654	9.1794		121.75	1.1249	9.52985
121.25	1.09264	11.7206		121.25	1.06414	10.1129		121.25	1.90588	9.335		122	1.124	9.505
121.5	1.05365	12.0318		121.5	1.0752	9.9573		121.5	1.89825	8.9201		122.25	1.1225	9.36795
121.75	1.07433	12.1873		121.75	1.08852	10.1648		121.75	1.89757	9.0757		122.5	1.1199	9.231
122	1.0827	12.3948		122	1.101	11.1501		122	1.90344	10.6834		122.75	1.1282	9.0317
122.25	1.09637	12.3429		122.25	1.12703	10.1129		122.25	1.90904	10.1648		123	1.1238	8.9569
122.5	1.14321	13.432		122.5	1.13721	10.061		122.5	1.8962	8.9201		123.25	1.1249	8.9943
122.75	1.11976	12.1355		122.75	1.15292	10.1648		122.75	1.90344	8.9201		123.5	1.1283	9.2559
123	1.14497	11.4613		123	1.16935	9.2313		123	1.92082	8.7127		123.75	1.1245	9.4178
123.25	1.13709	11.1501		123.25	1.18669	10.1129		123.25	1.91328	8.7645		124	1.1261	9.206
123.5	1.1474	11.3576		123.5	1.2074	10.1648		123.5	1.92082	8.6608		124.25	1.1273	9.5797
123.75	1.14783	11.202		123.75	1.22192	10.1129		123.75	1.91686	8.6608		124.5	1.1236	9.8786
124	1.16571	11.3057		124	1.2359	10.3204		124	1.91865	8.6089		124.75	1.1293	9.49255
124.25	1.19402	11.3057		124.25	1.25026	10.2685		124.25	1.92445	8.6089		125	1.13	9.3057
124.5	1.19552	11.2538		124.5	1.25547	10.1129		124.5	1.92628	8.5571		125.25	1.131	9.09395
124.75	1.19709	11.202		124.75	1.26067	10.2166		124.75	1.92665	8.194		125.5	1.1324	8.7327
125	1.25516	11.3576		125	1.27287	11.3057		125	1.91257	8.4015		125.75	1.1332	9.4053
125.25	1.2371	11.1501		125.25	1.28183	10.061		125.25	1.92885	7.9347		126	1.1335	9.4053
125.5	1.21517	11.202		125.5	1.29048	10.1129		125.5	1.93367	7.7792		126.25	1.13055	9.51745
125.75	1.21918	11.0983		125.75	1.29662	10.3204		125.75	1.92922	6.4308		126.5	1.1327	9.505
126	1.22797	11.2538		126	1.30399	10.1129		126	1.94885	1.2447		126.75	1.12785	9.49255
126.25	1.25814	12.3948		126.25	1.31408	9.9055		126.25	1.9431	1.0372		127	1.1293	9.505
126.5	1.27148	11.3576		126.5	1.32258	10.0092		126.5	1.93256	0.9854		127.25	1.1328	9.56725
126.75	1.25414	11.2538		126.75	1.33124	9.8536		126.75	1.93144	0.9854		127.5	1.1335	9.505
127	1.26281	11.3576		127	1.33236	9.9055		127	1.93592	2.0744		127.75	1.13315	9.5548
127.25	1.26392	11.1501		127.25	1.34056	9.8536		127.25	1.92191	0.9854		128	1.1332	8.9819
127.5	1.27491	11.3057		127.5	1.3532	9.698		127.5	1.92555	1.0372		128.25	1.1388	9.54235
127.75	1.27901	11.202		127.75	1.35783	9.5943		127.75	1.92738	0.8816		128.5	1.1344	9.6046
128	1.28001	11.3576		128	1.35992	9.0238		128	1.92628	0.9335		128.75	1.137	9.89105
128.25	1.28946	11.3057		128.25	1.36775	9.5424		128.25	1.91364	1.0372		129	1.1368	9.6295
128.5	1.29328	11.202		128.5	1.37654	9.4387		128.5	1.92628	-0.9854		129.25	1.1407	9.56725
128.75	1.29679	10.6834		128.75	1.39556	9.5424		128.75	1.91937	0.4149		129.5	1.1392	9.6544
129	1.31238	11.1501		129	1.40187	9.3869		129	1.92518	0.9854		129.75	1.136	9.5797
129.25	1.31203	11.1501		129.25	1.40838	8.1422		129.25	1.90728	1.0891		130	1.1348	9.206
129.5	1.30522	11.2538		129.5	1.41737	9.4906		129.5	1.91578	2.23		130.25	1.138	9.51745
129.75	1.32781	10.2685		129.75	1.42193	9.1794		129.75	1.90763	1.3484		130.5	1.1354	9.0317
130	1.32551	11.3057		130	1.42713	9.0238		130	1.89654	1.6077		130.75	1.1377	9.49255
130.25	1.3379	11.0983		130.25	1.43462	8.9201		130.25	1.914	2.0226		131	1.1356	9.3057
130.5	1.34037	11.1501		130.5	1.4364	8.9201		130.5	1.90379	2.8005		131.25	1.1352	9.11885
130.75	1.34294	11.0983		130.75	1.44491	8.6608		130.75	1.9024	3.6821		131.5	1.1356	9.1064
131	1.35271	11.1501		131	1.4583	8.6608		131	1.90101	4.2526		131.75	1.13365	9.34305
131.25	1.36121	11.202		131.25	1.46509	8.6608		131.25	1.89008	6.3789		132	1.1359	9.4302
131.5	1.35912	11.1501		131.5	1.47083	8.5571		131.5	1.87095	8.4534		132.25	1.1376	9.67935
131.75	1.37151	11.2538		131.75	1.47095	8.3496		131.75	1.88207	9.6462		132.5	1.134	9.5299
132	1.38447	10.9427		132	1.47756	8.3496		132	1.88439	10.4759		132.75	1.1338	9.6046
132.25	1.3808	5.238		132.25	1.47703	9.3869		132.25	1.8824	10.2166		133	1.1384	9.6046
132.5	1.38711	3.1117		132.5	1.48785	8.0903		132.5	1.87713	10.3204		133.25	1.1358	9.6295
132.75	1.38913	2.6968		132.75	1.48652	7.7273		132.75	1.88907	10.3722		133.5	1.1377	9.6544
133	1.36764	2.5412		133	1.50252	7.6754		133	1.89483	10.1129		133.75	1.13595	9.38045
133.25	1.34142	2.23		133.25	1.49921	7.3124		133.25	1.8884	10.3204		134	1.1424	9.5797
133.5	1.34582	2.1782		133.5	1.49949	7.0012		133.5	1.8911	9.9573		134.25	1.13555	9.66685
133.75	1.32948	1.2447		133.75	1.50376	6.7419		133.75	1.89245	9.9573		134.5	1.1388	10.053
134	1.32084	2.1263		134	1.5071	6.327		134	1.90344	9.9573		134.75	1.13145	9.65445
134.25	1.3193	2.0744		134.25	1.50612	5.8603		134.25	1.8884	10.0092		135	1.136	9.4552
134.5	1.31096	2.0744		134.5	1.51371	4.5638		134.5	1.88941	9.9573		135.25	1.13535	9.7541
134.75	1.2974	2.0744		134.75	1.51542	4.7194		134.75	1.8986	9.698		135.5	1.1331	9.3804
135	1.29688	2.2819		135	1.51513	4.3563		135	1.89517	9.8017		135.75	1.13525	9.24345
135.25	1.29379	2.23		135.25	1.51513	4.097		135.25	1.90136	9.8536		136	1.1373	9.3306
135.5	1.29362	2.1263		135.5	1.5157	3.5266		135.5	1.89757	9.0238		136.25	1.1395	9.4427
135.75	1.26857	2.2819		135.75	1.513	3.7859		135.75	1.89313	9.6462		136.5	1.1434	9.6046
136	1.25972	2.2819		136	1.51103	5.0305		136	1.90379	9.4906		136.75	1.1362	9.43025
136.25	1.25885	2.2819		136.25	1.50571	3.7859		136.25	1.90309	9.5424		137	1.1379	9.1562
136.5	1.24749	2.8005		136.5	1.50252	3.6821		136.5	1.90066	9.335		137.25	1.1368	9.34305
136.75	1.24268	2.6449		136.75	1.50293	3.7859		136.75	1.89381	9.4906		137.5	1.1338	9.3306
137	1.23092	2.7486		137	1.50335	3.7859		137	1.89449	9.5424		137.75	1.14125	9.29325
137.25	1.24849	2.4375		137.25	1.49853	3.8377		137.25	1.89757	9.3869		138	1.1427	9.4552
137.5	1.22439	2.8005		137.5	1.50031	3.8896		137.5	1.90833	9.5943		138.25	1.13485	9.51745
137.75	1.21975	2.6449		137.75	1.50183	3.8896		137.75	1.90379	9.7499		138.5	1.1389	9.5299
138	1.20993	2.9042		138	1.49417	4.0452		138	1.90588	10.1648		138.75	1.1372	9.66685
138.25	1.20614	2.9042		138.25	1.48932	4.097		138.25	1.89483	10.061		139	1.1385	9.5797
138.5	1.2008	3.2672		138.5	1.49894	4.2526		138.5	1.90623	9.7499		139.25	1.1414	9.6295
138.75	1.25073	3.6303		138.75	1.49268	4.9787		138.75	1.91222	9.698		139.5	1.1428	9.6046
139	1.19457	4.2007		139	1.49282	5.7047		139	1.90588	9.7499		139.75	1.1393	9.6046
139.25	1.19206	4.9268		139.25	1.48692	5.1342		139.25	1.90518	9.698		140	1.1356	9.6295
139.5	1.17829	5.964		139.5	1.48825	5.1342		139.5	1.91151	9.5943		140.25	1.14445	9.6046
139.75	1.1738	6.6382		139.75	1.48705	5.5491		139.75	1.90623	9.2831		140.5	1.1399	9.6544
140	1.17108	7.2087		140	1.4786	5.9122		140	1.91507	9.5424		140.75	1.1397	9.6918
140.25	1.15914	7.6754		140.25	1.48399	6.3789		140.25	1.90974	9.2313		141	1.1455	9.6295
140.5	1.16583	7.831		140.5	1.4807	6.8975		140.5	1.91151	9.335		141.25	1.1408	9.6918
140.75	1.15814	6.8975		140.75	1.47625	7.468		140.75	1.91257	9.5424		141.5	1.1387	9.5548
141	1.1645	7.7792		141	1.49485	7.6236		141	1.90448	9.698		141.75	1.1404	9.6669
141.25	1.15639	8.972		141.25	1.49336	7.831		141.25	1.91186	9.6462		142	1.1407	10.4516
141.5	1.1725	7.9347		141.5	1.49607	8.0385		141.5	1.91542	9.3869		142.25	1.13615	9.66685
141.75	1.1673	7.8829		141.75	1.50487	7.7273		141.75	1.90623	9.2313		142.5	1.1486	9.7043
142	1.16065	7.7792		142	1.51798	8.0385		142	1.91757	9.1794		142.75	1.1423	9.6669
142.25	1.16033	7.7273		142.25	1.5236	7.8829		142.25	1.91901	9.4387		143	1.1393	9.5299
142.5	1.1587	7.831		142.5	1.52637	7.9347		142.5	1.92738	9.3869		143.25	1.14155	9.3929
142.75	1.1796	7.7792		142.75	1.53106	7.8829		142.75	1.91686	10.2685		143.5	1.1419	9.2808
143	1.16008	7.6236		143	1.54046	7.831		143	1.91721	9.9055		143.75	1.14125	9.00675
143.25	1.15945	7.6754		143.25	1.55083	8.0385		143.25	1.92191	10.5278		144	1.1422	8.8075
143.5	1.16052	7.6754		143.5	1.55925	8.0385		143.5	1.90518	9.698
143.75	1.16941	7.7792		143.75	1.55721	8.6608		143.75	1.92665	9.9055
144	1.18816	7.6236		144	1.56751	8.9201		144	1.91614	9.8017
144.25	1.21731	8.6089		144.25	1.57528	8.9201
144.5	1.20197	10.3204		144.5	1.5822	8.8682
144.75	1.19111	11.3057		144.75	1.58286	9.0238
145	1.23485	11.8243		145	1.59074	8.8682
145.25	1.20803	11.6169		145.25	1.59278	9.1794
145.5	1.22505	12.0836		145.5	1.59431	9.3869
145.75	1.22775	11.928		145.75	1.60085	9.0757
146	1.24565	12.1873		146	1.60276	9.0757
146.25	1.25313	12.0318		146.25	1.60959	8.8164
146.5	1.27622	12.1873		146.5	1.61243	9.1275
146.75	1.27335	12.2392		146.75	1.61997	9.2831
147	1.30417	11.7206		147	1.61997	8.8682
147.25	1.30233	11.3576		147.25	1.62967	9.3869
147.5	1.30251	11.6169		147.5	1.63023	9.1794
147.75	1.30733	11.4094		147.75	1.63997	9.0757
148	1.31885	11.2538		148	1.63922	9.1275
148.25	1.32066	11.202		148.25	1.64647	8.972
148.5	1.33461	11.202		148.5	1.64975	9.2831
148.75	1.33395	11.202		148.75	1.64782	8.8682
149	1.34679	11.3576		149	1.64762	8.9201
149.25	1.35193	11.0983		149.25	1.65365	9.335
149.5	1.35184	11.1501		149.5	1.66254	9.0757
149.75	1.36181	11.202		149.75	1.66535	9.0238
150	1.37233	11.1501		150	1.67223	8.972
150.25	1.36856	10.9945		150.25	1.6749	8.9201
150.5	1.37592	11.1501		150.5	1.67654	8.9201
150.75	1.37665	10.9945		150.75	1.69443	8.8164
151	1.38185	11.202		151	1.69272	8.7127
151.25	1.3903	11.0464		151.25	1.69659	8.7127
151.5	1.39881	11.1501		151.5	1.69336	8.7127
151.75	1.39308	10.839		151.75	1.70509	8.4534
152	1.40034	11.0983		152	1.70974	8.194
152.25	1.40882	10.4241		152.25	1.71534	8.6608
152.5	1.41398	11.0983		152.5	1.71874	8.6089
152.75	1.41386	9.8536		152.75	1.71874	8.4534
153	1.42079	11.0464		153	1.71579	8.4534
153.25	1.42113	11.1501		153.25	1.72561	10.2685
153.5	1.42946	11.1501		153.5	1.72955	8.2978
153.75	1.43133	11.202		153.75	1.73283	8.4015
154	1.43938	11.0464		154	1.73755	8.4015
154.25	1.4383	11.3057		154.25	1.74376	8.2978
154.5	1.451	11.1501		154.5	1.74232	8.0903
154.75	1.44575	11.3576		154.75	1.7469	7.9347
155	1.46572	11.0983		155	1.74642	8.0903
155.25	1.46445	12.2911		155.25	1.75227	7.9866
155.5	1.46686	11.1501		155.5	1.75203	8.0385
155.75	1.47808	11.1501		155.75	1.75746	8.1422
156	1.48439	11.202		156	1.75696	8.194
156.25	1.48214	11.0983		156.25	1.76548	8.0385
156.5	1.48109	11.1501		156.5	1.76675	7.9866
156.75	1.49039	10.9945		156.75	1.77573	8.0385
157	1.49771	10.7352		157	1.7778	7.831
157.25	1.50892	10.4241		157.25	1.77728	7.4161
157.5	1.51641	8.3496		157.5	1.77083	7.9866
157.75	1.529	3.6821		157.75	1.78331	7.831
158	1.52783	3.5784		158	1.79075	7.9866
158.25	1.52681	3.5784		158.25	1.78995	7.9347
158.5	1.51741	3.371		158.5	1.79942	7.8829
158.75	1.50864	2.3337		158.75	1.79588	7.9347
159	1.5071	3.2672		159	1.79888	7.831
159.25	1.49512	3.5784		159.25	1.79507	7.831
159.5	1.49377	2.9042		159.5	1.78995	7.7273
159.75	1.4988	2.9042		159.75	1.80189	7.7792
160	1.48932	2.8524		160	1.79997	7.6754
160.25	1.48294	2.8524		160.25	1.80052	7.6236
160.5	1.4836	3.0598		160.5	1.80521	7.831
160.75	1.49255	3.2154		160.75	1.80189	7.6236
161	1.48945	3.1635		161	1.80024	7.6754
161.25	1.49662	3.5266		161.25	1.80052	7.6754
161.5	1.49744	3.8377		161.5	1.8041	7.6754
161.75	1.50335	4.0452		161.75	1.79997	7.6236
162	1.48879	4.5119		162	1.80438	7.468
162.25	1.48294	8.0385		162.25	1.7967	7.4161
162.5	1.48254	9.6462		162.5	1.80134	7.5199
162.75	1.48652	10.4241		162.75	1.79806	7.5717
163	1.49607	10.4241		163	1.81051	7.4161
163.25	1.49499	10.7352		163.25	1.80272	7.468
163.5	1.50446	10.6834		163.5	1.80189	7.3124
163.75	1.51187	10.7352		163.75	1.7986	7.5717
164	1.50836	10.4759		164	1.80355	7.3124
164.25	1.51556	10.7871		164.25	1.80521	7.3124
164.5	1.52201	11.0464		164.5	1.80107	7.4161
164.75	1.53062	10.7871		164.75	1.80827	7.3124
165	1.52915	10.061		165	1.80521	7.3124
165.25	1.54	10.7352		165.25	1.80576	7.2605
165.5	1.52988	10.5278		165.5	1.80632	7.4161
165.75	1.52959	10.6834		165.75	1.80272	7.3124
166	1.53417	10.5278		166	1.80438	7.3643
166.25	1.53895	10.3204		166.25	1.81107	7.1568
166.5	1.5385	10.4241		166.5	1.80355	7.1568
166.75	1.55331	8.8164		166.75	1.81192	7.3643
167	1.54166	9.5424		167	1.81079	6.5864
167.25	1.54531	9.698		167.25	1.8066	7.2087
167.5	1.55238	10.0092		167.5	1.79778	7.2087
167.75	1.55068	9.5943		167.75	1.79507	7.2605
168	1.55674	10.1648		168	1.78622	7.3643
168.25	1.56304	10.2685		168.25	1.79751	7.4161
168.5	1.5583	10.3204		168.5	1.79588	7.4161
168.75	1.55642	10.2166		168.75	1.79263	7.0531
169	1.56783	10.3204		169	1.79048	7.2087
169.25	1.56083	9.9573		169.25	1.79263	7.4161
169.5	1.58071	10.1129		169.5	1.79534	7.4161
169.75	1.57823	10.0092		169.75	1.79588	7.4161
170	1.58286	9.8536		170	1.79048	7.3124
170.25	1.58771	10.9427		170.25	1.79317	7.3643
170.5	1.58737	9.9573		170.5	1.79398	7.4161
170.75	1.59142	10.2166		170.75	1.79642	7.0012
171	1.59397	10.1129		171	1.7986	7.4161
171.25	1.59774	9.698		171.25	1.79588	7.3643
171.5	1.59465	10.1129		171.5	1.79833	7.3124
171.75	1.60678	10.2685		171.75	1.79778	7.4161
172	1.61475	10.5797		172	1.80052	7.4161
172.25	1.61636	10.3722		172.25	1.80189	7.3643
172.5	1.62986	10.4759		172.5	1.80465	7.3124
172.75	1.62397	10.4241		172.75	1.80272	7.5717
173	1.62324	10.5797		173	1.79778	7.4161
173.25	1.62893	10.5278		173.25	1.80052	7.5717
173.5	1.63545	10.6315		173.5	1.80382	7.3643
173.75	1.64417	10.5278		173.75	1.81248	7.2605
174	1.64207	10.7352		174	1.80576	7.5199
174.25	1.6434	10.4759		174.25	1.80799	7.3643
174.5	1.64666	10.2685		174.5	1.81135	7.468
174.75	1.64724	10.8908		174.75	1.81446	7.5199
175	1.65092	10.5797		175	1.81023	7.468
175.25	1.65995	10.6315		175.25	1.80743	7.3643
175.5	1.66015	10.839		175.5	1.81531	7.5199
175.75	1.66115	12.2911		175.75	1.81051	7.5199
176	1.66294	10.5797		176	1.81816	7.4161
176.25	1.66837	10.7871		176.25	1.81787	7.468
176.5	1.67121	10.5278		176.5	1.81673	7.2605
176.75	1.6702	10.5278		176.75	1.81304	7.4161
177	1.67634	10.6315		177	1.81987	7.468
177.25	1.68048	10.5797		177.25	1.8173	7.3643
177.5	1.68027	10.4241		177.5	1.82362	7.3124
177.75	1.68131	10.3204		177.75	1.82652	7.3643
178	1.67778	10.6315		178	1.82218	7.3124
178.25	1.68508	10.5278		178.25	1.82565	7.4161
178.5	1.68973	10.2685		178.5	1.82478	7.3643
178.75	1.69486	10.4759		178.75	1.82391	7.4161
179	1.69724	10.061		179	1.82391	7.3643
179.25	1.71086	10.5797		179.25	1.82769	7.6754
179.5	1.70224	10.3204		179.5	1.83121	7.1568
179.75	1.70752	10.2166		179.75	1.82275	7.4161
180	1.72033	10.1648		180	1.83239	7.2087
180.25	1.72285	9.9573		180.25	1.82536	7.4161
180.5	1.72377	9.9055		180.5	1.82857	7.0012
180.75	1.73283	9.2313		180.75	1.82974	7.468
181	1.73565	9.2313		181	1.83003	7.4161
181.25	1.73898	7.5717		181.25	1.82944	7.1568
181.5	1.74861	4.3563		181.5	1.83062	7.3643
181.75	1.76675	2.9561		181.75	1.83476	7.3124
182	1.75498	2.8524		182	1.83446	7.3643
182.25	1.7617	2.9561		182.25	1.83062	7.5199
182.5	1.76296	2.6968		182.5	1.83033	7.7792
182.75	1.75178	2.6449		182.75	1.83387	7.2605
183	1.74569	2.6449		183	1.83773	7.2087
183.25	1.74232	2.1782		183.25	1.84224	7.2087
183.5	1.73119	2.1263		183.5	1.84466	7.1568
183.75	1.73565	2.5931		183.75	1.84285	9.0238
184	1.73542	2.6449		184	1.84436	7.2605
184.25	1.73707	2.8524		184.25	1.83535	7.0012
184.5	1.73755	2.8005		184.5	1.83953	7.2087
184.75	1.73283	2.9561		184.75	1.83893	7.1568
185	1.72793	3.0079		185	1.84345	7.1568
185.25	1.72262	3.2672		185.25	1.8468	8.2978
185.5	1.72102	3.2672		185.5	1.84436	7.2605
185.75	1.72932	3.5266		185.75	1.84741	7.0531
186	1.72125	3.8377		186	1.83684	7.1568
186.25	1.71897	4.2007		186.25	1.83923	7.105
186.5	1.71108	5.0305		186.5	1.84345	8.3496
186.75	1.70268	6.327		186.75	1.84285	7.2087
187	1.68994	9.1794		187	1.83893	7.0531
187.25	1.68931	10.1129		187.25	1.85047	7.1568
187.5	1.68677	10.1129		187.5	1.84619	6.0159
187.75	1.69789	9.9055		187.75	1.85017	7.1568
188	1.70115	10.0092		188	1.84986	7.2605
188.25	1.70093	10.1129		188.25	1.85574	7.1568
188.5	1.69486	9.8536		188.5	1.85981	7.2087
188.75	1.69724	9.1794		188.75	1.85543	7.0531
189	1.69919	9.9055		189	1.85761	7.1568
189.25	1.70597	9.9055		189.25	1.86012	7.2087
189.5	1.70797	10.1129		189.5	1.85855	7.0012
189.75	1.71783	9.0238		189.75	1.8617	7.105
190	1.72011	9.9573		190	1.86487	7.3124
190.25	1.72377	9.698		190.25	1.85761	7.105
190.5	1.72932	9.7499		190.5	1.86423	7.2087
190.75	1.72862	9.6462		190.75	1.85605	6.5345
191	1.724	9.7499		191	1.85824	7.105
191.25	1.73212	9.5424		191.25	1.85699	7.3124
191.5	1.7333	9.6462		191.5	1.86075	8.0903
191.75	1.73802	10.5278		191.75	1.85449	7.2087
192	1.73945	9.5424		192	1.86487	6.9494
192.25	1.73969	9.335		192.25	1.85387	7.1568
192.5	1.73779	9.4906		192.5	1.86201	7.105
192.75	1.73874	9.4387		192.75	1.86742	7.1568
193	1.74739	9.5943		193	1.86902	7.0012
193.25	1.74763	9.1794		193.25	1.86075	7.1568
193.5	1.75056	8.6089		193.5	1.8655	7.1568
193.75	1.74934	10.9945		193.75	1.8617	6.8975
194	1.74812	9.2831		194	1.86328	7.1568
194.25	1.75746	9.2831		194.25	1.86838	7.105
194.5	1.75301	8.5571		194.5	1.86519	7.2605
194.75	1.75375	9.1275		194.75	1.86075	7.2087
195	1.75721	8.972		195	1.86614	6.9494
195.25	1.74909	9.1275		195.25	1.8716	7.2087
195.5	1.75572	9.0757		195.5	1.8671	7.0012
195.75	1.76145	9.0238		195.75	1.87713	7.1568
196	1.76599	9.2831		196	1.87648	7.1568
196.25	1.76095	9.1794		196.25	1.86774	6.8457
196.5	1.76045	7.8829		196.5	1.8755	7.1568
196.75	1.76472	9.0757		196.75	1.86646	7.105
197	1.7607	10.3722		197	1.86774	7.0531
197.25	1.7665	8.972		197.25	1.87257	7.105
197.5	1.767	9.335		197.5	1.86233	7.1568
197.75	1.76726	9.5424		197.75	1.87419	7.1568
198	1.76853	9.2831		198	1.86999	6.9494
198.25	1.7693	9.335		198.25	1.8655	7.105
198.5	1.77728	9.335		198.5	1.86391	7.2087
198.75	1.77366	9.3869		198.75	1.86391	7.0012
199	1.7812	9.4906		199	1.86646	7.105
199.25	1.77989	8.972		199.25	1.86455	7.1568
199.5	1.78094	9.4906		199.5	1.86999	7.0531
199.75	1.78888	9.5424		199.75	1.86806	7.2087
200	1.78861	9.5424		200	1.86328	6.9494
200.25	1.78968	9.3869		200.25	1.85232	7.2087
200.5	1.78941	9.8017		200.5	1.86107	7.0012
200.75	1.79425	9.4387		200.75	1.8636	7.6236
201	1.79398	9.4906		201	1.85886	8.1422
201.25	1.79371	9.3869		201.25	1.8617	7.0012
201.5	1.79997	9.4906		201.5	1.85201	7.1568
201.75	1.79344	9.335		201.75	1.85263	7.0531
202	1.79452	9.3869		202	1.85667	7.0531
202.25	1.79724	9.5943		202.25	1.85949	7.6754
202.5	1.80355	9.3869		202.5	1.85201	7.0531
202.75	1.80244	9.4387		202.75	1.85294	7.2605
203	1.80939	9.2831		203	1.85855	6.9494
203.25	1.80883	9.2831		203.25	1.85792	7.3643
203.5	1.81702	9.3869		203.5	1.86328	7.0531
203.75	1.82275	9.1794		203.75	1.85605	7.2087
204	1.81616	9.3869		204	1.86107	7.105

## Sheet: Fig. 5
Anti-nifD antibody blot - figure 5

## Sheet: Fig. S3
time	WT	∆kaiA	∆kaiB1
0.083333	0.35084	0.17249	0.17301
0.166667	0.29411	0.18739	0.15825
0.25	0.25635	0.17965	0.16012
0.333333	0.2553	0.17551	0.15742
0.416667	0.28956	0.17077	0.1743
0.5	0.26109	0.17943	0.16768
0.583333	0.28871	0.17922	0.20852
0.666667	0.26831	0.18516	0.17537
0.75	0.26083	0.18339	0.17258
0.833333	0.26428	0.18229	0.18364
0.916667	0.27074	0.18075	0.17108
1	0.26136	0.18605	0.18233
1.08333	0.26242	0.18873	0.17602
1.16667	0.26562	0.1885	0.17322
1.25	0.26858	0.19413	0.17732
1.33333	0.31852	0.19663	0.18123
1.41667	0.26723	0.17638	0.17365
1.5	0.41047	0.18739	0.18101
1.58333	0.33737	0.19164	0.1743
1.66667	0.31791	0.18716	0.1743
1.75	0.27839	0.19731	0.18452
1.83333	0.27318	0.18962	0.18145
1.91667	0.45201	0.20074	0.17862
2	0.38541	0.22388	0.18962
2.08333	0.27674	0.19891	0.22464
2.16667	0.27182	0.22026	0.18386
2.25	0.27264	0.19937	0.18167
2.33333	0.41159	0.19914	0.42558
2.41667	0.29183	0.20374	0.18452
2.5	0.32584	0.25141	0.3988
2.58333	0.40342	0.21192	0.18762
2.66667	0.31791	0.20167	0.31182
2.75	0.28422	0.20028	0.19365
2.83333	0.29126	0.2217	0.18452
2.91667	0.32125	0.2193	0.18452
3	0.28702	0.2496	0.19275
3.08333	0.31821	0.20513	0.24822
3.16667	0.28956	0.22146	0.20829
3.25	0.36139	0.2193	0.19704
3.33333	0.44996	0.22827	0.21509
3.41667	0.29041	0.21571	0.19772
3.5	0.29411	0.26746	0.19545
3.58333	0.32799	0.21287	0.18386
3.66667	0.29383	0.21571	0.19954
3.75	0.29526	0.26319	0.20091
3.83333	0.29756	0.21098	0.20899
3.91667	0.29813	0.26372	0.24466
4	0.30219	0.21098	0.20481
4.08333	0.32954	0.2234	0.21202
4.16667	0.39649	0.21334	0.21367
4.25	0.30865	0.21381	0.20458
4.33333	0.29871	0.27394	0.20852
4.41667	0.30336	0.21978	0.21132
4.5	0.37358	0.2217	0.20992
4.58333	0.53815	0.21595	0.21039
4.66667	0.32125	0.28135	0.2196
4.75	0.34727	0.2217	0.21226
4.83333	0.31162	0.23097	0.22079
4.91667	0.44225	0.22925	0.23913
5	0.33895	0.23171	0.22199
5.08333	0.34889	0.24044	0.21391
5.16667	0.46665	0.22876	0.21888
5.25	0.31731	0.2903	0.23146
5.33333	0.32338	0.23369	0.22199
5.41667	0.32676	0.23196	0.24063
5.5	0.40232	0.25556	0.23392
5.58333	0.32064	0.26107	0.24264
5.66667	0.42645	0.23444	0.28631
5.75	0.34054	0.23843	0.23515
5.83333	0.32738	0.24094	0.22706
5.91667	0.33422	0.24576	0.22926
6	0.33895	0.25218	0.23269
6.08333	0.33141	0.24373	0.2472
6.16667	0.33234	0.24094	0.24063
6.25	0.43626	0.23793	0.23219
6.33333	0.32954	0.24398	0.23714
6.41667	0.3399	0.24858	0.24164
6.5	0.34663	0.26934	0.23813
6.58333	0.34405	0.25582	0.25154
6.66667	0.3812	0.25923	0.25568
6.75	0.3983	0.24653	0.24139
6.83333	0.44305	0.25687	0.25464
6.91667	0.38015	0.25348	0.25001
7	0.35084	0.25923	0.24975
7.08333	0.35052	0.26961	0.2518
7.16667	0.35052	0.2553	0.25361
7.25	0.35708	0.25556	0.27776
7.33333	0.35708	0.25818	0.25154
7.41667	0.35873	0.26532	0.25077
7.5	0.35642	0.26002	0.25568
7.58333	0.44588	0.27667	0.25594
7.66667	0.44548	0.31741	0.26698
7.75	0.36039	0.26639	0.24847
7.83333	0.36948	0.31233	0.27099
7.91667	0.37084	0.27476	0.26671
8	0.36914	0.30467	0.2805
8.08333	0.43349	0.26399	0.2877
8.16667	0.39758	0.27667	0.27315
8.25	0.36778	0.26452	0.27913
8.33333	0.38155	0.27422	0.40352
8.41667	0.43388	0.26452	0.29248
8.5	0.42106	0.28664	0.29959
8.58333	0.43984	0.27476	0.27749
8.66667	0.3983	0.28218	0.28409
8.75	0.39685	0.28553	0.29304
8.83333	0.38647	0.27422	0.27995
8.91667	0.38967	0.29229	0.28077
9	0.38718	0.27997	0.27995
9.08333	0.44914	0.28108	0.28298
9.16667	0.39432	0.32286	0.28603
9.25	0.39541	0.2797	0.32776
9.33333	0.43824	0.30031	0.29702
9.41667	0.42684	0.29742	0.29191
9.5	0.47916	0.30263	0.30829
9.58333	0.43665	0.29628	0.30161
9.66667	0.47264	0.29285	0.30189
9.75	0.52726	0.29285	0.30741
9.83333	0.51663	0.29143	0.30946
9.91667	0.41047	0.30234	0.31093
10	0.41047	0.30525	0.31271
10.0833	0.41347	0.30031	0.30595
10.1667	0.41009	0.30031	0.3045
10.25	0.41309	0.31801	0.31005
10.3333	0.42106	0.30031	0.30858
10.4167	0.43665	0.3006	0.31657
10.5	0.42106	0.31114	0.30946
10.5833	0.42607	0.31055	0.31567
10.6667	0.52482	0.32499	0.43686
10.75	0.49024	0.30966	0.31597
10.8333	0.42918	0.30877	0.32898
10.9167	0.42607	0.40034	0.32137
11	0.53966	0.31322	0.32197
11.0833	0.43192	0.34472	0.32228
11.1667	0.43388	0.33147	0.32379
11.25	0.53565	0.31233	0.45167
11.3333	0.44144	0.32073	0.3746
11.4167	0.44064	0.33365	0.33735
11.5	0.5715	0.33804	0.34303
11.5833	0.50766	0.32316	0.38183
11.6667	0.50626	0.32286	0.34621
11.75	0.45283	0.34216	0.34621
11.8333	0.45283	0.35312	0.34398
11.9167	0.46073	0.34312	0.34398
12	0.45614	0.32103	0.34974
12.0833	0.45531	0.32408	0.44561
12.1667	0.45906	0.32992	0.39665
12.25	0.45655	0.36103	0.34878
12.3333	0.46073	0.33804	0.35071
12.4167	0.55243	0.34248	0.34781
12.5	0.46665	0.37011	0.352
12.5833	0.4658	0.33962	0.36183
12.6667	0.56934	0.33741	0.38776
12.75	0.52531	0.34153	0.36117
12.8333	0.62076	0.41666	0.36349
12.9167	0.60119	0.40289	0.36415
13	0.51711	0.35312	0.37154
13.0833	0.52579	0.35247	0.36582
13.1667	0.51902	0.35542	0.3746
13.25	0.4934	0.36237	0.37358
13.3333	0.60293	0.35673	0.37087
13.4167	0.55139	0.35509	0.46659
13.5	0.60293	0.35542	0.37358
13.5833	0.52046	0.37489	0.37392
13.6667	0.48756	0.35904	0.38287
13.75	0.49159	0.36237	0.37837
13.8333	0.49431	0.36471	0.38391
13.9167	0.49932	0.40216	0.38044
14	0.50719	0.38391	0.38812
14.0833	0.62564	0.37523	0.47856
14.1667	0.50393	0.37181	0.38217
14.25	0.50347	0.37011	0.39165
14.3333	0.50812	0.37113	0.49043
14.4167	0.51094	0.38778	0.39378
14.5	0.51998	0.38111	0.40061
14.5833	0.5133	0.38742	0.39521
14.6667	0.51711	0.45372	0.41199
14.75	0.51472	0.39204	0.40571
14.8333	0.58974	0.42083	0.40829
14.9167	0.68892	0.38742	0.41385
15	0.51425	0.39455	0.43607
15.0833	0.59258	0.39133	0.41385
15.1667	0.53317	0.42122	0.42025
15.25	0.52922	0.41477	0.41798
15.3333	0.53366	0.39599	0.41273
15.4167	0.53466	0.40805	0.42215
15.5	0.56988	0.40034	0.42558
15.5833	0.54218	0.40289	0.43568
15.6667	0.53866	0.42275	0.44002
15.75	0.61653	0.41477	0.43528
15.8333	0.54016	0.42275	0.42789
15.9167	0.54933	0.40399	0.43255
16	0.59144	0.42045	0.43528
16.0833	0.58246	0.41177	0.42789
16.1667	0.58358	0.43955	0.44843
16.25	0.59715	0.41817	0.444
16.3333	0.58805	0.41855	0.44681
16.4167	0.56133	0.42083	0.48998
16.5	0.5608	0.47698	0.4424
16.5833	0.56398	0.4216	0.45005
16.6667	0.56665	0.44155	0.45536
16.75	0.57749	0.43009	0.45249
16.8333	0.62076	0.43717	0.45824
16.9167	0.57585	0.4344	0.45577
17	0.5764	0.45455	0.46871
17.0833	0.64701	0.44155	0.45577
17.1667	0.58191	0.44881	0.45495
17.25	0.58581	0.43915	0.45824
17.3333	0.59088	0.45744	0.4624
17.4167	0.58749	0.44235	0.47168
17.5	0.65943	0.44719	0.46744
17.5833	0.69535	0.4529	0.48117
17.6667	0.59429	0.45496	0.47041
17.75	0.60235	0.47051	0.47339
17.8333	0.6535	0.49743	0.48292
17.9167	0.60235	0.49516	0.479
18	0.60879	0.46838	0.48511
18.0833	0.60351	0.5237	0.48954
18.1667	0.71	0.46966	0.48865
18.25	0.60644	0.46162	0.48865
18.3333	0.68049	0.48398	0.49311
18.4167	0.61533	0.52564	0.50538
18.5	0.62995	0.48664	0.51095
18.5833	0.69752	0.47266	0.50125
18.6667	0.66611	0.48354	0.51048
18.75	0.63745	0.48931	0.5731
18.8333	0.62502	0.49065	0.52422
18.9167	0.63431	0.48046	0.51801
19	0.63557	0.50756	0.51142
19.0833	0.70482	0.49516	0.55104
19.1667	0.66679	0.48575	0.60669
19.25	0.6784	0.48442	0.53891
19.3333	0.6997	0.49516	0.52278
19.4167	0.71299	0.5113	0.52087
19.5	0.70629	0.49743	0.51754
19.5833	0.7198	0.50709	0.52374
19.6667	0.6522	0.51603	0.52519
19.75	0.71676	0.50524	0.52471
19.8333	0.70042	0.51461	0.53693
19.9167	0.7145	0.51037	0.54091
20	0.66276	0.51461	0.53842
20.0833	0.72439	0.50756	0.54493
20.1667	0.72209	0.51746	0.54091
20.25	0.70335	0.52954	0.55567
20.3333	0.70926	0.51746	0.54899
20.4167	0.67633	0.52322	0.5758
20.5	0.6791	0.51603	0.55774
20.5833	0.59945	0.52273	0.55515
20.6667	0.60527	0.55425	0.56774
20.75	0.61414	0.56635	0.55827
20.8333	0.62564	0.52273	0.58734
20.9167	0.65547	0.52905	0.56245
21	0.63557	0.53348	0.57202
21.0833	0.64572	0.56422	0.55879
21.1667	0.61774	0.55842	0.56934
21.25	0.62687	0.53398	0.57472
21.3333	0.62319	0.56316	0.5758
21.4167	0.62687	0.54909	0.57041
21.5	0.63306	0.54654	0.60379
21.5833	0.64189	0.54298	0.57852
21.6667	0.6483	0.56158	0.60961
21.75	0.64189	0.55012	0.63995
21.8333	0.6641	0.55373	0.59181
21.9167	0.6483	0.57606	0.59238
22	0.67495	0.57443	0.58957
22.0833	0.66477	0.56849	0.59013
22.1667	0.6522	0.56369	0.59181
22.25	0.65481	0.58767	0.59069
22.3333	0.66679	0.56475	0.61255
22.4167	0.65943	0.58155	0.67055
22.5	0.66881	0.60774	0.59577
22.5833	0.68118	0.57661	0.60206
22.6667	0.68468	0.57716	0.60379
22.75	0.68821	0.59788	0.60728
22.8333	0.70556	0.61247	0.60264
22.9167	0.67495	0.59049	0.63186
23	0.70188	0.60018	0.61314
23.0833	0.69463	0.60716	0.61492
23.1667	0.70777	0.59388	0.62573
23.25	0.74732	0.64129	0.61909
23.3333	0.70042	0.59162	0.6221
23.4167	0.72671	0.61724	0.6167
23.5	0.72516	0.59845	0.62391
23.5833	0.7198	0.61784	0.65531
23.6667	0.716	0.63374	0.64565
23.75	0.73531	0.62633	0.63682
23.8333	0.6997	0.60599	0.63682
23.9167	0.73295	0.61784	0.63558
24	0.72516	0.64447	0.66319
24.0833	0.73531	0.61425	0.64247
24.1667	0.72671	0.61664	0.64948
24.25	0.72209	0.62756	0.64884
24.3333	0.72748	0.61784	0.64756
24.4167	0.72982	0.62267	0.6482
24.5	0.72132	0.62206	0.65923
24.5833	0.73927	0.64192	0.65989
24.6667	0.73531	0.64065	0.67122
24.75	0.75222	0.62879	0.70638
24.8333	0.7664	0.67971	0.66253
24.9167	0.74976	0.63312	0.73358
25	0.74489	0.63939	0.7175
25.0833	0.75469	0.65415	0.67529
25.1667	0.73768	0.64575	0.67529
25.25	0.75967	0.6634	0.68078
25.3333	0.76725	0.66674	0.68009
25.4167	0.76471	0.66944	0.68078
25.5	0.74894	0.64383	0.69768
25.5833	0.7605	0.65025	0.68425
25.6667	0.78725	0.65415	0.68564
25.75	0.76302	0.65743	0.69126
25.8333	0.76218	0.67764	0.702
25.9167	0.78019	0.66074	0.69056
26	0.7681	0.65481	0.70491
26.0833	0.77066	0.69094	0.70273
26.1667	0.76981	0.68952	0.70419
26.25	0.78019	0.67764	0.69839
26.3333	0.78107	0.67489	0.71675
26.4167	0.7741	0.69165	0.69911
26.5	0.79989	0.69094	0.70346
26.5833	0.78019	0.69236	0.70419
26.6667	0.77497	0.67695	0.702
26.75	0.78814	0.68388	0.71079
26.8333	0.77757	0.67626	0.70784
26.9167	0.77844	0.68388	0.71451
27	0.78282	0.68599	0.71526
27.0833	0.78903	0.70319	0.71376
27.1667	0.79624	0.70028	0.72128
27.25	0.78282	0.69666	0.71826
27.3333	0.79443	0.69883	0.716
27.4167	0.78636	0.7319	0.71976
27.5	0.78993	0.69955	0.72508
27.5833	0.79715	0.69666	0.72738
27.6667	0.78371	0.70834	0.73436
27.75	0.80822	0.72034	0.73047
27.8333	0.79262	0.72956	0.73047
27.9167	0.80543	0.72801	0.74144
28	0.81671	0.7128	0.74463
28.0833	0.79989	0.7319	0.73358
28.1667	0.79353	0.7143	0.73671
28.25	0.79898	0.71131	0.73986
28.3333	0.80635	0.73347	0.73514
28.4167	0.79806	0.747	0.76259
28.5	0.78993	0.72339	0.74704
28.5833	0.79262	0.72263	0.73828
28.6667	0.82342	0.72801	0.74065
28.75	0.80822	0.72801	0.73986
28.8333	0.80265	0.73425	0.74463
28.9167	0.79715	0.74218	0.75189
29	0.81957	0.747	0.74946
29.0833	0.82439	0.73268	0.74463
29.1667	0.81766	0.76686	0.76176
29.25	0.83025	0.76601	0.75762
29.3333	0.81481	0.74458	0.75352
29.4167	0.80915	0.74218	0.74946
29.5	0.82829	0.76265	0.75927
29.5833	0.82927	0.74298	0.74946
29.6667	0.81957	0.74862	0.75762
29.75	0.81481	0.74781	0.75927
29.8333	0.82439	0.75599	0.75516
29.9167	0.82439	0.78589	0.75516
30	0.82149	0.75434	0.77442
30.0833	0.81575	0.75765	0.75845
30.1667	0.81103	0.77111	0.75845
30.25	0.81291	0.76265	0.76176
30.3333	0.83321	0.78678	0.75598
30.4167	0.83918	0.76433	0.7601
30.5	0.82634	0.77197	0.75845
30.5833	0.81957	0.77627	0.77271
30.6667	0.8342	0.77111	0.76343
30.75	0.83718	0.77627	0.7651
30.8333	0.82053	0.79303	0.76931
30.9167	0.82829	0.78325	0.7651
31	0.8342	0.77627	0.78483
31.0833	0.82439	0.78149	0.76678
31.1667	0.82439	0.78413	0.81385
31.25	0.82149	0.78945	0.77271
31.3333	0.84626	0.79574	0.77357
31.4167	0.82829	0.78678	0.76847
31.5	0.83618	0.78945	0.76678
31.5833	0.81481	0.79483	0.77528
31.6667	0.82342	0.79393	0.76594
31.75	0.84626	0.80303	0.77528
31.8333	0.82439	0.79846	0.77357
31.9167	0.84119	0.80212	0.77016
32	0.82536	0.80766	0.777
32.0833	0.82536	0.80859	0.78133
32.1667	0.83222	0.81706	0.7822
32.25	0.82927	0.81801	0.79459
32.3333	0.83025	0.81046	0.78747
32.4167	0.84728	0.83254	0.77528
32.5	0.82439	0.82667	0.77442
32.5833	0.81671	0.81992	0.79819
32.6667	0.82634	0.83352	0.77528
32.75	0.81766	0.83254	0.79012
32.8333	0.81671	0.83352	0.79012
32.9167	0.84831	0.82862	0.78307
33	0.83918	0.83649	0.77614
33.0833	0.82053	0.83949	0.78483
33.1667	0.82536	0.84961	0.7822
33.25	0.83718	0.84351	0.7857
33.3333	0.82342	0.85998	0.78307
33.4167	0.81957	0.84655	0.78133
33.5	0.8342	0.83849	0.77442
33.5833	0.82342	0.85684	0.777
33.6667	0.82053	0.84655	0.777
33.75	0.83818	0.85269	0.77786
33.8333	0.81291	0.84351	0.77528
33.9167	0.80915	0.86313	0.77186
34	0.81481	0.85064	0.76762
34.0833	0.82439	0.87709	0.77101
34.1667	0.81766	0.86845	0.76931
34.25	0.82731	0.85893	0.76259
34.3333	0.82731	0.86632	0.77101
34.4167	0.81862	0.87928	0.77786
34.5	0.82053	0.86419	0.78483
34.5833	0.81386	0.87275	0.8
34.6667	0.79898	0.8706	0.77442
34.75	0.80822	0.88591	0.777
34.8333	0.79806	0.88591	0.77271
34.9167	0.8045	0.88369	0.77873
35	0.79806	0.88703	0.777
35.0833	0.80173	0.8848	0.77614
35.1667	0.80635	0.876	0.78046
35.25	0.80635	0.89378	0.77357
35.3333	0.80081	0.88038	0.77614
35.4167	0.83321	0.88369	0.777
35.5	0.81481	0.90643	0.77873
35.5833	0.80543	0.89948	0.777
35.6667	0.79624	0.90295	0.77528
35.75	0.80081	0.89491	0.77357
35.8333	0.81009	0.89265	0.77786
35.9167	0.81766	0.89152	0.77186
36	0.80357	0.89491	0.76847
36.0833	0.82246	0.90295	0.76931
36.1667	0.81197	0.90064	0.77016
36.25	0.79534	0.91588	0.76594
36.3333	0.81766	0.9135	0.76426
36.4167	0.80357	0.90643	0.76931
36.5	0.80357	0.9076	0.76426
36.5833	0.81291	0.9292	0.76259
36.6667	0.79624	0.90995	0.76594
36.75	0.80915	0.92431	0.75845
36.8333	0.81575	0.91707	0.75434
36.9167	0.83718	0.91588	0.78395
37	0.80543	0.94168	0.76259
37.0833	0.81197	0.92188	0.75108
37.1667	0.83519	0.92675	0.75434
37.25	0.81671	0.93916	0.74704
37.3333	0.82053	0.92188	0.74704
37.4167	0.80915	0.92797	0.74946
37.5	0.83718	0.9354	0.76678
37.5833	0.83123	0.93415	0.74543
37.6667	0.81386	0.9354	0.74383
37.75	0.82634	0.93043	0.74383
37.8333	0.82342	0.93291	0.74224
37.9167	0.81291	0.93665	0.73907
38	0.83718	0.95193	0.73358
38.0833	0.83321	0.93916	0.73749
38.1667	0.83618	0.93916	0.73986
38.25	0.83222	0.95193	0.73907
38.3333	0.84728	0.94295	0.74065
38.4167	0.84626	0.95584	0.74383
38.5	0.83718	0.95453	0.74383
38.5833	0.85346	0.94678	0.74065
38.6667	0.84933	0.94935	0.74704
38.75	0.85449	0.95064	0.73358
38.8333	0.85449	0.95193	0.73749
38.9167	0.85139	0.95064	0.7328
39	0.85449	0.95584	0.73047
39.0833	0.86289	0.97183	0.72892
39.1667	0.85554	0.95715	0.74383
39.25	0.85658	0.96777	0.77614
39.3333	0.85867	0.9611	0.74303
39.4167	0.86715	0.96243	0.73986
39.5	0.86289	0.96643	0.7328
39.5833	0.87145	0.97455	0.73047
39.6667	0.85346	0.96643	0.73436
39.75	0.86929	0.98561	0.74543
39.8333	0.86077	0.97047	0.74065
39.9167	0.86501	0.96777	0.73986
40	0.86715	0.97183	0.73907
40.0833	0.88128	0.98282	0.73592
40.1667	0.87037	0.97592	0.73436
40.25	0.86608	0.98143	0.74224
40.3333	0.87688	0.97592	0.74704
40.4167	0.88349	0.97592	0.74224
40.5	0.89361	0.97729	0.74784
40.5833	0.88572	0.98422	0.74463
40.6667	0.88572	0.98984	0.75516
40.75	0.89475	0.98422	0.75027
40.8333	0.89703	0.98422	0.75027
40.9167	0.89589	0.99268	0.75598
41	0.89361	0.99125	0.79638
41.0833	0.89703	0.9941	0.76847
41.1667	0.9028	0.98422	0.7601
41.25	0.91219	0.98561	0.75762
41.3333	0.91338	0.99553	0.76426
41.4167	0.92913	0.99697	0.77873
41.5	0.90513	0.98843	0.77186
41.5833	0.91101	0.99125	0.77016
41.6667	0.92058	0.99841	0.76847
41.75	0.93036	0.99841	0.77016
41.8333	0.92058	0.9941	0.77614
41.9167	0.93534	1.00276	0.77614
42	0.92544	1.00568	0.77873
42.0833	0.92913	1.00715	0.78046
42.1667	0.92179	1.00715	0.77959
42.25	0.93036	1.01011	0.7822
42.3333	0.94419	1.01458	0.78658
42.4167	0.95323	1.01458	0.7857
42.5	0.94419	1.03607	0.79012
42.5833	0.94165	1.02366	0.7928
42.6667	0.9366	1.02213	0.79012
42.75	0.95716	1.02673	0.79101
42.8333	0.94675	1.02061	0.79548
42.9167	0.94804	1.04241	0.79459
43	0.95192	1.03607	0.79819
43.0833	0.95063	1.03293	0.80641
43.1667	0.96112	1.02673	0.80919
43.25	0.94804	1.02982	0.81573
43.3333	0.95323	1.03293	0.81952
43.4167	0.96245	1.03764	0.82525
43.5	0.95453	1.04081	0.84596
43.5833	0.96917	1.03764	0.84294
43.6667	0.96782	1.03137	0.83303
43.75	0.95584	1.04081	0.83499
43.8333	0.97188	1.04241	0.83499
43.9167	0.96782	1.04401	0.84194
44	0.97324	1.04241	0.84094
44.0833	0.97188	1.03923	0.85826
44.1667	0.98152	1.04884	0.84799
44.25	0.97461	1.04081	0.85618
44.3333	0.98291	1.04241	0.8593
44.4167	0.97736	1.05047	0.85722
44.5	0.98571	1.05537	0.8593
44.5833	0.98853	1.05373	0.86984
44.6667	1	1.06034	0.87198
44.75	0.99137	1.06368	0.87413
44.8333	0.9971	1.05537	0.86559
44.9167	0.9928	1.06874	0.87413
45	1.01477	1.05868	0.88064
45.0833	1.00145	1.05702	0.87305
45.1667	1.0088	1.05868	0.88394
45.25	1.01029	1.06368	0.88504
45.3333	1.01029	1.062	0.88504
45.4167	1.00145	1.0773	0.88283
45.5	1.01931	1.06874	0.90656
45.5833	1.01477	1.06368	0.90424
45.6667	1.01327	1.06034	0.89851
45.75	1.01931	1.07386	0.89851
45.8333	1.02542	1.07386	0.90079
45.9167	1.02083	1.0773	0.90079
46	1.02388	1.07386	0.90656
46.0833	1.04592	1.07558	0.90772
46.1667	1.03319	1.06874	0.90889
46.25	1.04431	1.07558	0.91358
46.3333	1.03634	1.0773	0.91123
46.4167	1.05079	1.07386	0.91358
46.5	1.04754	1.08959	0.91241
46.5833	1.04754	1.0773	0.91123
46.6667	1.05572	1.07904	0.91477
46.75	1.04754	1.07904	0.92798
46.8333	1.04916	1.0773	0.91241
46.9167	1.0607	1.08604	0.91241
47	1.05903	1.09137	0.91241
47.0833	1.06743	1.09316	0.91595
47.1667	1.06743	1.08959	0.91714
47.25	1.076	1.07904	0.91241
47.3333	1.07773	1.08428	0.91714
47.4167	1.07084	1.09677	0.92072
47.5	1.07773	1.09137	0.91714
47.5833	1.08651	1.08781	0.92192
47.6667	1.07947	1.08604	0.92192
47.75	1.07773	1.09137	0.91952
47.8333	1.09007	1.09137	0.92434
47.9167	1.09365	1.09496	0.92676
48	1.09546	1.1004	0.92192
48.0833	1.10276	1.08959	0.92313
48.1667	1.1046	1.09496	0.92192
48.25	1.09727	1.09316	0.92555
48.3333	1.09727	1.09858	0.92555
48.4167	1.10646	1.10406	0.92313
48.5	1.10646	1.09677	0.91952
48.5833	1.10646	1.10962	0.91714
48.6667	1.11774	1.11336	0.92192
48.75	1.10646	1.10406	0.91952
48.8333	1.11394	1.1004	0.91952
48.9167	1.11965	1.1004	0.91952
49	1.12349	1.10776	0.92434
49.0833	1.13128	1.10406	0.92555
49.1667	1.12542	1.10223	0.92555
49.25	1.12737	1.10591	0.93289
49.3333	1.12542	1.1004	0.94161
49.4167	1.12932	1.1004	0.94541
49.5	1.12542	1.10591	0.94668
49.5833	1.14122	1.10406	0.94795
49.6667	1.13721	1.10591	0.9518
49.75	1.13325	1.11336	0.95051
49.8333	1.13721	1.10591	0.95568
49.9167	1.14729	1.10962	0.95051
50	1.15139	1.10591	0.95051
50.0833	1.14729	1.10962	0.9518
50.1667	1.14934	1.11525	0.94287
50.25	1.14934	1.11149	0.9518
50.3333	1.14934	1.12095	0.94668
50.4167	1.15761	1.10962	0.9518
50.5	1.15345	1.11336	0.95051
50.5833	1.1618	1.10776	0.94923
50.6667	1.16818	1.11525	0.94923
50.75	1.1618	1.11714	0.94541
50.8333	1.1618	1.12095	0.94161
50.9167	1.17032	1.11904	0.94036
51	1.16392	1.11336	0.95829
51.0833	1.16818	1.11149	0.94795
51.1667	1.17248	1.11904	0.94161
51.25	1.17464	1.12673	0.97158
51.3333	1.17682	1.12095	0.93785
51.4167	1.17464	1.11714	0.9391
51.5	1.18121	1.12095	0.94287
51.5833	1.18342	1.12867	0.93166
51.6667	1.17682	1.12287	0.94161
51.75	1.17682	1.11904	0.93536
51.8333	1.18342	1.12479	0.93785
51.9167	1.18121	1.12479	0.9391
52	1.18121	1.12287	0.93412
52.0833	1.18121	1.12479	0.92798
52.1667	1.19011	1.12479	0.93043
52.25	1.18342	1.12095	0.92313
52.3333	1.18564	1.11904	0.92434
52.4167	1.18564	1.12867	0.92798
52.5	1.19237	1.12287	0.92676
52.5833	1.19237	1.13258	0.93289
52.6667	1.19011	1.12479	0.92192
52.75	1.19464	1.12673	0.92192
52.8333	1.19692	1.12479	0.93661
52.9167	1.19464	1.12479	0.91358
53	1.19464	1.12673	0.9292
53.0833	1.19464	1.12867	0.93536
53.1667	1.19692	1.13455	0.91241
53.25	1.19011	1.13455	0.91241
53.3333	1.20383	1.12673	0.91241
53.4167	1.20151	1.12287	0.91595
53.5	1.19237	1.12673	0.90889
53.5833	1.19921	1.12479	0.91006
53.6667	1.20383	1.12867	0.90889
53.75	1.20616	1.12479	0.90889
53.8333	1.20151	1.12479	0.91006
53.9167	1.20383	1.12673	0.90309
54	1.19921	1.12479	0.89965
54.0833	1.19921	1.13062	0.90079
54.1667	1.20151	1.12867	0.89737
54.25	1.20616	1.12673	0.89965
54.3333	1.19464	1.13062	0.89851
54.4167	1.20383	1.12867	0.90194
54.5	1.20151	1.12867	0.90309
54.5833	1.20616	1.12479	0.90424
54.6667	1.19921	1.12673	0.90772
54.75	1.19692	1.13653	0.91006
54.8333	1.19921	1.12867	0.90772
54.9167	1.20616	1.12867	0.91123
55	1.19921	1.14252	0.91241
55.0833	1.2085	1.12867	0.91595
55.1667	1.20383	1.12867	0.91714
55.25	1.19464	1.13852	0.92072
55.3333	1.20383	1.13852	0.92434
55.4167	1.19692	1.13062	0.92072
55.5	1.19921	1.12867	0.92798
55.5833	1.19464	1.14052	0.92676
55.6667	1.20151	1.13653	0.92676
55.75	1.19692	1.12867	0.93289
55.8333	1.19464	1.13653	0.93536
55.9167	1.19692	1.13258	0.9391
56	1.19692	1.13852	0.94161
56.0833	1.20151	1.13062	0.94668
56.1667	1.20151	1.13062	0.94923
56.25	1.20383	1.13062	0.95309
56.3333	1.20151	1.14252	0.94923
56.4167	1.19464	1.13455	0.95051
56.5	1.19237	1.14052	0.95309
56.5833	1.20616	1.12867	0.95568
56.6667	1.20151	1.14052	0.96092
56.75	1.19464	1.13653	0.97428
56.8333	1.19692	1.13258	0.977
56.9167	1.2085	1.14052	0.98112
57	1.19692	1.14454	0.98947
57.0833	1.19921	1.13258	0.99656
57.1667	1.19921	1.14252	0.99371
57.25	1.19921	1.14052	0.99656
57.3333	1.19692	1.13258	1.00231
57.4167	1.20151	1.13455	1.00522
57.5	1.19011	1.14454	1.00522
57.5833	1.19921	1.13852	1.00961
57.6667	1.20151	1.14656	1.01703
57.75	1.18787	1.14252	1.01405
57.8333	1.19237	1.13852	1.02611
57.9167	1.19921	1.13455	1.02004
58	1.19921	1.13852	1.02004
58.0833	1.19921	1.14454	1.02918
58.1667	1.19692	1.13852	1.03073
58.25	1.19011	1.14454	1.03227
58.3333	1.20151	1.14252	1.03383
58.4167	1.20151	1.14052	1.02918
58.5	1.19921	1.14052	1.04168
58.5833	1.20151	1.14252	1.0401
58.6667	1.20616	1.1486	1.04168
58.75	1.19921	1.14656	1.04486
58.8333	1.20151	1.15064	1.04968
58.9167	1.20151	1.14454	1.06113
59	1.19692	1.14252	1.05619
59.0833	1.19692	1.15683	1.06781
59.1667	1.20383	1.14656	1.05619
59.25	1.2085	1.1486	1.06113
59.3333	1.19921	1.15269	1.06613
59.4167	1.19464	1.1486	1.06113
59.5	1.20616	1.15476	1.07289
59.5833	1.2085	1.15269	1.06613
59.6667	1.19921	1.15064	1.07119
59.75	1.21085	1.15683	1.07631
59.8333	1.2085	1.15891	1.07631
59.9167	1.2085	1.15064	1.07976
60	1.20616	1.16101	1.08498
60.0833	1.20616	1.15891	1.08673
60.1667	1.21799	1.16101	1.08498
60.25	1.20616	1.16101	1.09204
60.3333	1.2156	1.16311	1.09382
60.4167	1.2204	1.15891	1.09382
60.5	1.21085	1.16101	1.09922
60.5833	1.22282	1.16311	1.09027
60.6667	1.21799	1.16522	1.09204
60.75	1.23016	1.16522	1.09741
60.8333	1.22525	1.16735	1.10103
60.9167	1.21799	1.17378	1.09922
61	1.22282	1.16735	1.09382
61.0833	1.2277	1.17163	1.09741
61.1667	1.22282	1.16948	1.09382
61.25	1.2204	1.16948	1.09562
61.3333	1.2277	1.17163	1.09741
61.4167	1.22525	1.17378	1.09741
61.5	1.2277	1.17163	1.10468
61.5833	1.2277	1.17163	1.09741
61.6667	1.23263	1.18251	1.10103
61.75	1.23512	1.18694	1.09922
61.8333	1.23512	1.18251	1.10468
61.9167	1.24014	1.18472	1.10103
62	1.23263	1.18472	1.10468
62.0833	1.23763	1.18472	1.10103
62.1667	1.24522	1.18694	1.09922
62.25	1.24268	1.18251	1.09741
62.3333	1.24778	1.18472	1.09741
62.4167	1.24778	1.18917	1.09922
62.5	1.24522	1.19368	1.09741
62.5833	1.25295	1.18917	1.09741
62.6667	1.24778	1.19822	1.09741
62.75	1.25036	1.19142	1.09562
62.8333	1.25036	1.19368	1.09382
62.9167	1.26083	1.19142	1.09204
63	1.26348	1.19822	1.09204
63.0833	1.25819	1.20051	1.09204
63.1667	1.26348	1.19368	1.10468
63.25	1.26348	1.19594	1.10836
63.3333	1.26348	1.20051	1.11394
63.4167	1.26616	1.20282	1.11208
63.5	1.26348	1.19594	1.1177
63.5833	1.27427	1.2098	1.1215
63.6667	1.26885	1.20282	1.1196
63.75	1.26885	1.20746	1.1215
63.8333	1.27427	1.20746	1.12341
63.9167	1.27977	1.2098	1.12532
64	1.27155	1.21453	1.12918
64.0833	1.28534	1.21453	1.13504
64.1667	1.28534	1.20746	1.13701
64.25	1.27977	1.21216	1.13899
64.3333	1.28534	1.2169	1.13899
64.4167	1.28255	1.2169	1.13504
64.5	1.27977	1.21216	1.13504
64.5833	1.28815	1.21216	1.13701
64.6667	1.28815	1.21216	1.13899
64.75	1.29383	1.2169	1.13899
64.8333	1.29383	1.2193	1.13899
64.9167	1.30248	1.2193	1.14097
65	1.29958	1.2217	1.14498
65.0833	1.30248	1.2217	1.14498
65.1667	1.29958	1.22412	1.14097
65.25	1.30541	1.22656	1.14097
65.3333	1.30541	1.22412	1.13504
65.4167	1.31132	1.2217	1.13899
65.5	1.30835	1.22656	1.13899
65.5833	1.3143	1.22656	1.13701
65.6667	1.31731	1.229	1.13113
65.75	1.3143	1.23146	1.13308
65.8333	1.31731	1.22656	1.13308
65.9167	1.32034	1.23146	1.13113
66	1.31731	1.229	1.12918
66.0833	1.32338	1.23394	1.12918
66.1667	1.31731	1.23643	1.13113
66.25	1.32954	1.23394	1.1215
66.3333	1.32645	1.23394	1.12532
66.4167	1.32645	1.24145	1.11582
66.5	1.33266	1.23394	1.1196
66.5833	1.32645	1.23643	1.1196
66.6667	1.33266	1.23893	1.11582
66.75	1.33895	1.23643	1.1196
66.8333	1.34534	1.23643	1.11582
66.9167	1.33579	1.23893	1.1177
67	1.33895	1.24145	1.11394
67.0833	1.34213	1.24398	1.13113
67.1667	1.34534	1.23893	1.11208
67.25	1.34857	1.23893	1.11394
67.3333	1.34857	1.24145	1.11208
67.4167	1.35182	1.24398	1.11022
67.5	1.35182	1.24398	1.11022
67.5833	1.3584	1.24653	1.11022
67.6667	1.35182	1.24398	1.11022
67.75	1.36508	1.24653	1.11208
67.8333	1.36173	1.25167	1.11208
67.9167	1.36173	1.25426	1.11022
68	1.36508	1.25426	1.10836
68.0833	1.37187	1.24909	1.10652
68.1667	1.36846	1.25426	1.09741
68.25	1.3753	1.24909	1.09741
68.3333	1.3753	1.25167	1.10103
68.4167	1.3753	1.25167	1.10103
68.5	1.38225	1.25167	1.10468
68.5833	1.38577	1.25167	1.11208
68.6667	1.38225	1.25687	1.13899
68.75	1.38931	1.25949	1.1177
68.8333	1.38931	1.25167	1.1196
68.9167	1.39649	1.25167	1.13308
69	1.39649	1.25687	1.13113
69.0833	1.39289	1.25426	1.12725
69.1667	1.40012	1.25167	1.13504
69.25	1.40012	1.25687	1.14699
69.3333	1.40379	1.25687	1.13899
69.4167	1.40379	1.26213	1.15105
69.5	1.40012	1.25949	1.14297
69.5833	1.41497	1.25949	1.15105
69.6667	1.41497	1.25687	1.15515
69.75	1.41497	1.26213	1.14699
69.8333	1.41497	1.25687	1.15721
69.9167	1.42259	1.26213	1.15515
70	1.41877	1.25426	1.15929
70.0833	1.42645	1.26213	1.15929
70.1667	1.42645	1.26213	1.16137
70.25	1.43428	1.26213	1.16556
70.3333	1.43824	1.25949	1.16768
70.4167	1.43428	1.26479	1.17194
70.5	1.43428	1.25949	1.17624
70.5833	1.43824	1.26213	1.1784
70.6667	1.44629	1.26479	1.1784
70.75	1.45448	1.25949	1.17624
70.8333	1.44629	1.26479	1.1784
70.9167	1.45448	1.26213	1.1784
71	1.45448	1.26746	1.1784
71.0833	1.45448	1.25949	1.18058
71.1667	1.45864	1.26479	1.18497
71.25	1.46283	1.26479	1.18718
71.3333	1.46283	1.26746	1.18718
71.4167	1.46283	1.26213	1.1894
71.5	1.47135	1.26479	1.19387
71.5833	1.47135	1.26746	1.19387
71.6667	1.47567	1.26479	1.19613
71.75	1.47567	1.26479	1.19387
71.8333	1.47567	1.26746	1.20527
71.9167	1.48004	1.27015	1.20759
72	1.48004	1.26479	1.20297
72.0833	1.48445	1.27286	1.20527
72.1667	1.4889	1.26746	1.20992
72.25	1.4889	1.27015	1.20992
72.3333	1.4934	1.27015	1.21936
72.4167	1.4934	1.27015	1.21698
72.5	1.49795	1.26746	1.21461
72.5833	1.4934	1.27015	1.22175
72.6667	1.50254	1.27286	1.23146
72.75	1.50254	1.26746	1.22901
72.8333	1.50254	1.27286	1.22901
72.9167	1.50719	1.27286	1.22658
73	1.50719	1.27286	1.23888
73.0833	1.51188	1.27286	1.23392
73.1667	1.51188	1.27286	1.23146
73.25	1.51188	1.27286	1.23392
73.3333	1.51188	1.27015	1.23392
73.4167	1.51663	1.27286	1.23392
73.5	1.51663	1.27286	1.24644
73.5833	1.52628	1.27286	1.23639
73.6667	1.52143	1.27286	1.24644
73.75	1.52628	1.27015	1.2439
73.8333	1.52628	1.27558	1.24139
73.9167	1.53119	1.27286	1.24644
74	1.53119	1.27558	1.24644
74.0833	1.53615	1.27286	1.24898
74.1667	1.53615	1.27558	1.25154
74.25	1.53615	1.27558	1.25154
74.3333	1.53615	1.27286	1.25154
74.4167	1.54117	1.27832	1.25412
74.5	1.54117	1.27832	1.25412
74.5833	1.54625	1.27558	1.25671
74.6667	1.54117	1.27286	1.25932
74.75	1.55139	1.27558	1.26459
74.8333	1.54625	1.28108	1.25671
74.9167	1.55139	1.27832	1.25671
75	1.55139	1.28385	1.25671
75.0833	1.55659	1.28385	1.25932
75.1667	1.55659	1.27832	1.26195
75.25	1.55659	1.28108	1.25932
75.3333	1.55659	1.28108	1.26195
75.4167	1.55659	1.28385	1.26195
75.5	1.56719	1.27832	1.26195
75.5833	1.57258	1.28108	1.26459
75.6667	1.56186	1.28664	1.26459
75.75	1.56719	1.28385	1.26724
75.8333	1.56186	1.28385	1.26724
75.9167	1.56719	1.28385	1.26459
76	1.56719	1.28108	1.26724
76.0833	1.57258	1.28946	1.26724
76.1667	1.57258	1.28664	1.27261
76.25	1.57258	1.28664	1.27261
76.3333	1.57258	1.28664	1.26992
76.4167	1.57258	1.28664	1.27261
76.5	1.57804	1.28664	1.26992
76.5833	1.57258	1.28664	1.27261
76.6667	1.57258	1.28664	1.26992
76.75	1.57258	1.28385	1.26992
76.8333	1.57804	1.28664	1.27261
76.9167	1.57804	1.28664	1.27261
77	1.57804	1.29228	1.27803
77.0833	1.57804	1.28946	1.27531
77.1667	1.57804	1.29228	1.28077
77.25	1.58358	1.28946	1.28077
77.3333	1.57804	1.298	1.28631
77.4167	1.58358	1.28946	1.28631
77.5	1.57804	1.29228	1.2891
77.5833	1.58358	1.29513	1.28631
77.6667	1.58358	1.29513	1.28631
77.75	1.58358	1.298	1.2891
77.8333	1.57804	1.29228	1.29191
77.9167	1.57804	1.29228	1.29191
78	1.58358	1.29513	1.29759
78.0833	1.58358	1.29513	1.30045
78.1667	1.58358	1.29513	1.30045
78.25	1.58358	1.29513	1.30917
78.3333	1.58358	1.298	1.30917
78.4167	1.58358	1.29513	1.30917
78.5	1.58358	1.298	1.30917
78.5833	1.58358	1.30089	1.31211
78.6667	1.58358	1.30379	1.31211
78.75	1.58358	1.30089	1.31211
78.8333	1.58358	1.30089	1.31211
78.9167	1.58358	1.298	1.31508
79	1.58358	1.30089	1.31508
79.0833	1.58358	1.30379	1.31508
79.1667	1.58358	1.30671	1.31508
79.25	1.58358	1.30379	1.31211
79.3333	1.58358	1.30671	1.32107
79.4167	1.58918	1.30671	1.30917
79.5	1.58358	1.30089	1.31211
79.5833	1.57804	1.30966	1.30917
79.6667	1.58358	1.30671	1.31508
79.75	1.58358	1.30966	1.30917
79.8333	1.57804	1.30966	1.30917
79.9167	1.57804	1.30966	1.30625
80	1.57804	1.30671	1.30625
80.0833	1.58358	1.31262	1.30625
80.1667	1.57804	1.31262	1.30917
80.25	1.57804	1.30966	1.30625
80.3333	1.57804	1.31262	1.30334
80.4167	1.57804	1.30966	1.30045
80.5	1.58358	1.31262	1.30045
80.5833	1.57804	1.31262	1.29759
80.6667	1.57804	1.31262	1.29759
80.75	1.58358	1.31561	1.29474
80.8333	1.57804	1.31861	1.30045
80.9167	1.57804	1.31561	1.30045
81	1.57258	1.31561	1.29759
81.0833	1.57804	1.31561	1.29759
81.1667	1.57804	1.32164	1.29474
81.25	1.57804	1.31561	1.29474
81.3333	1.57804	1.31861	1.29191
81.4167	1.57804	1.31861	1.29191
81.5	1.57804	1.32164	1.29191
81.5833	1.58358	1.32164	1.29474
81.6667	1.57804	1.32164	1.29191
81.75	1.57804	1.32469	1.29191
81.8333	1.57804	1.32469	1.2891
81.9167	1.57804	1.32164	1.28631
82	1.58358	1.32469	1.28631
82.0833	1.58358	1.32469	1.28631
82.1667	1.57804	1.32469	1.29191
82.25	1.58358	1.32469	1.29191
82.3333	1.58358	1.32469	1.29191
82.4167	1.58358	1.32164	1.29191
82.5	1.58358	1.32164	1.29759
82.5833	1.58358	1.32776	1.30045
82.6667	1.58358	1.32469	1.29474
82.75	1.58358	1.33085	1.30045
82.8333	1.58358	1.32776	1.30917
82.9167	1.58358	1.32776	1.30917
83	1.58358	1.33396	1.30625
83.0833	1.58358	1.33085	1.31806
83.1667	1.58358	1.32776	1.31508
83.25	1.58918	1.33085	1.31806
83.3333	1.58918	1.33085	1.32107
83.4167	1.58358	1.32776	1.32107
83.5	1.58918	1.33085	1.33021
83.5833	1.58358	1.33085	1.32714
83.6667	1.58918	1.33396	1.3241
83.75	1.59486	1.33396	1.34271
83.8333	1.59486	1.33396	1.33642
83.9167	1.59486	1.3371	1.33642
84	1.59486	1.33396	1.33642
84.0833	1.59486	1.3371	1.33642
84.1667	1.59486	1.3371	1.33642
84.25	1.60061	1.34026	1.34271
84.3333	1.60061	1.34026	1.33955
84.4167	1.60061	1.34026	1.34271
84.5	1.60061	1.3371	1.34589
84.5833	1.60644	1.34344	1.34589
84.6667	1.60644	1.3371	1.3491
84.75	1.60644	1.34344	1.34589
84.8333	1.60644	1.34026	1.3491
84.9167	1.60644	1.34344	1.35233
85	1.61235	1.34026	1.35233
85.0833	1.61235	1.34344	1.35558
85.1667	1.61235	1.34344	1.35886
85.25	1.61235	1.34664	1.36216
85.3333	1.61834	1.34664	1.36216
85.4167	1.61834	1.34664	1.36549
85.5	1.61834	1.34664	1.36549
85.5833	1.61834	1.34987	1.36549
85.6667	1.61834	1.34664	1.37222
85.75	1.62441	1.34664	1.37563
85.8333	1.62441	1.34664	1.37563
85.9167	1.62441	1.34987	1.37906
86	1.63057	1.35312	1.37906
86.0833	1.63057	1.34987	1.37906
86.1667	1.63057	1.35312	1.38252
86.25	1.63057	1.34987	1.37906
86.3333	1.63057	1.35312	1.37906
86.4167	1.63682	1.35312	1.38252
86.5	1.63682	1.34987	1.38601
86.5833	1.63682	1.34987	1.38953
86.6667	1.64316	1.3564	1.38953
86.75	1.64316	1.35971	1.39665
86.8333	1.64316	1.35312	1.39307
86.9167	1.64316	1.35312	1.39307
87	1.64316	1.35312	1.39665
87.0833	1.64316	1.3564	1.39307
87.1667	1.6496	1.35312	1.40025
87.25	1.6496	1.3564	1.40025
87.3333	1.6496	1.3564	1.40025
87.4167	1.65613	1.3564	1.40025
87.5	1.65613	1.3564	1.40755
87.5833	1.65613	1.3564	1.40755
87.6667	1.65613	1.35971	1.40755
87.75	1.65613	1.35971	1.41125
87.8333	1.65613	1.36303	1.41125
87.9167	1.65613	1.35971	1.41125
88	1.65613	1.35971	1.41497
88.0833	1.66276	1.35971	1.41497
88.1667	1.66276	1.36303	1.41497
88.25	1.66276	1.36303	1.41873
88.3333	1.66949	1.36303	1.41873
88.4167	1.66949	1.36303	1.42253
88.5	1.66276	1.36303	1.42253
88.5833	1.66949	1.36303	1.42253
88.6667	1.66949	1.36303	1.42635
88.75	1.66949	1.36639	1.42635
88.8333	1.66949	1.36639	1.42635
88.9167	1.67633	1.36639	1.42635
89	1.67633	1.36639	1.42635
89.0833	1.67633	1.36639	1.42253
89.1667	1.67633	1.36977	1.42635
89.25	1.67633	1.36977	1.42635
89.3333	1.68328	1.36977	1.42635
89.4167	1.68328	1.36977	1.42635
89.5	1.68328	1.37317	1.42253
89.5833	1.69034	1.36977	1.42635
89.6667	1.68328	1.36977	1.42635
89.75	1.69034	1.37317	1.43021
89.8333	1.69034	1.36977	1.43411
89.9167	1.69034	1.37317	1.43021
90	1.69034	1.37661	1.43411
90.0833	1.69034	1.36977	1.43804
90.1667	1.69034	1.37661	1.43804
90.25	1.69752	1.37661	1.43804
90.3333	1.69752	1.38007	1.43804
90.4167	1.69752	1.38007	1.43804
90.5	1.70482	1.37661	1.43804
90.5833	1.70482	1.37317	1.43804
90.6667	1.70482	1.37661	1.442
90.75	1.69752	1.37661	1.43804
90.8333	1.70482	1.37661	1.442
90.9167	1.70482	1.37661	1.442
91	1.70482	1.37661	1.442
91.0833	1.71224	1.38355	1.442
91.1667	1.71224	1.38355	1.442
91.25	1.71224	1.38355	1.44601
91.3333	1.71224	1.38355	1.442
91.4167	1.71224	1.38007	1.43804
91.5	1.7198	1.38007	1.442
91.5833	1.7198	1.38355	1.442
91.6667	1.7198	1.38355	1.43804
91.75	1.7198	1.38007	1.442
91.8333	1.7198	1.38355	1.442
91.9167	1.7198	1.38355	1.442
92	1.7198	1.38707	1.442
92.0833	1.72748	1.38707	1.442
92.1667	1.72748	1.38707	1.442
92.25	1.72748	1.38355	1.43804
92.3333	1.72748	1.38707	1.43804
92.4167	1.72748	1.38355	1.442
92.5	1.73531	1.38355	1.44601
92.5833	1.73531	1.38355	1.45005
92.6667	1.73531	1.38707	1.45005
92.75	1.74328	1.38707	1.45413
92.8333	1.73531	1.38707	1.45413
92.9167	1.74328	1.39062	1.4624
93	1.74328	1.39062	1.45824
93.0833	1.74328	1.39062	1.46659
93.1667	1.74328	1.39062	1.4624
93.25	1.74328	1.39062	1.47083
93.3333	1.7514	1.39062	1.47083
93.4167	1.7514	1.39062	1.47083
93.5	1.7514	1.38707	1.47083
93.5833	1.7514	1.39062	1.47511
93.6667	1.7514	1.38707	1.47511
93.75	1.75967	1.39419	1.47511
93.8333	1.75967	1.39062	1.47511
93.9167	1.75967	1.39062	1.47943
94	1.75967	1.39419	1.47943
94.0833	1.75967	1.39419	1.47511
94.1667	1.75967	1.39062	1.47511
94.25	1.75967	1.39419	1.47511
94.3333	1.7681	1.39419	1.47511
94.4167	1.7681	1.39419	1.47511
94.5	1.7681	1.3978	1.4838
94.5833	1.7681	1.3978	1.4838
94.6667	1.7767	1.3978	1.47943
94.75	1.7767	1.3978	1.4838
94.8333	1.7767	1.3978	1.47943
94.9167	1.7681	1.3978	1.4838
95	1.7767	1.3978	1.47943
95.0833	1.7767	1.3978	1.47511
95.1667	1.7767	1.3978	1.47943
95.25	1.7767	1.3978	1.47511
95.3333	1.78548	1.3978	1.47511
95.4167	1.78548	1.40143	1.47943
95.5	1.78548	1.40143	1.47511
95.5833	1.78548	1.40143	1.47083
95.6667	1.78548	1.40143	1.47511
95.75	1.78548	1.40143	1.47511
95.8333	1.79443	1.40143	1.47083
95.9167	1.79443	1.40509	1.47083
96	1.79443	1.40143	1.47083
96.0833	1.79443	1.40143	1.46659
96.1667	1.79443	1.40143	1.47083
96.25	1.79443	1.40509	1.46659
96.3333	1.79443	1.40143	1.4624
96.4167	1.80357	1.40143	1.4624
96.5	1.80357	1.40509	1.4624
96.5833	1.80357	1.40509	1.45824
96.6667	1.80357	1.40509	1.45824
96.75	1.80357	1.40143	1.45824
96.8333	1.80357	1.40143	1.46659
96.9167	1.80357	1.40509	1.45824
97	1.81291	1.40509	1.45824
97.0833	1.81291	1.40509	1.4624
97.1667	1.81291	1.40509	1.4624
97.25	1.81291	1.40879	1.4624
97.3333	1.82246	1.40879	1.4624
97.4167	1.81291	1.40879	1.4624
97.5	1.81291	1.41252	1.4624
97.5833	1.80357	1.40879	1.4624
97.6667	1.81291	1.40879	1.46659
97.75	1.81291	1.40879	1.46659
97.8333	1.81291	1.41252	1.47511
97.9167	1.81291	1.40879	1.47511
98	1.82246	1.40879	1.47943
98.0833	1.82246	1.41252	1.47943
98.1667	1.82246	1.41252	1.4838
98.25	1.82246	1.41628	1.48821
98.3333	1.82246	1.41628	1.4838
98.4167	1.82246	1.41252	1.48821
98.5	1.83222	1.41252	1.48821
98.5833	1.83222	1.41628	1.49266
98.6667	1.83222	1.41252	1.49266
98.75	1.83222	1.41628	1.48821
98.8333	1.83222	1.42007	1.49266
98.9167	1.83222	1.41628	1.48821
99	1.83222	1.41628	1.48821
99.0833	1.83222	1.41628	1.48821
99.1667	1.83222	1.41628	1.48821
99.25	1.8422	1.41628	1.48821
99.3333	1.8422	1.41628	1.48821
99.4167	1.8422	1.42007	1.48821
99.5	1.8422	1.42007	1.49266
99.5833	1.8422	1.42007	1.48821
99.6667	1.8422	1.42007	1.49266
99.75	1.8422	1.42007	1.48821
99.8333	1.8422	1.42007	1.49266
99.9167	1.8422	1.42007	1.48821
100	1.8422	1.42007	1.49716
100.083	1.8422	1.42007	1.49716
100.167	1.8422	1.42007	1.49266
100.25	1.8422	1.4239	1.50171
100.333	1.85242	1.4239	1.50171
100.417	1.85242	1.4239	1.50171
100.5	1.8422	1.4239	1.50171
100.583	1.8422	1.42007	1.51095
100.667	1.8422	1.4239	1.51095
100.75	1.85242	1.4239	1.51564
100.833	1.85242	1.4239	1.51564
100.917	1.8422	1.42776	1.51564
101	1.85242	1.4239	1.51564
101.083	1.85242	1.4239	1.51564
101.167	1.8422	1.42776	1.52039
101.25	1.8422	1.4239	1.52519
101.333	1.85242	1.4239	1.52519
101.417	1.85242	1.42776	1.53004
101.5	1.85242	1.42776	1.53004
101.583	1.8422	1.42776	1.53004
101.667	1.8422	1.43165	1.53004
101.75	1.8422	1.43165	1.53004
101.833	1.85242	1.43165	1.53004
101.917	1.8422	1.43165	1.53004
102	1.85242	1.43165	1.53004
102.083	1.8422	1.43165	1.53495
102.167	1.8422	1.43165	1.53495
102.25	1.8422	1.43165	1.53991
102.333	1.8422	1.43165	1.53495
102.417	1.8422	1.43165	1.53991
102.5	1.8422	1.43558	1.53991
102.583	1.8422	1.43558	1.55001
102.667	1.8422	1.43558	1.53991
102.75	1.8422	1.43165	1.53991
102.833	1.8422	1.43165	1.53991
102.917	1.8422	1.43165	1.53991
103	1.8422	1.43558	1.54493
103.083	1.8422	1.43165	1.53991
103.167	1.8422	1.43165	1.54493
103.25	1.8422	1.43165	1.54493
103.333	1.8422	1.43558	1.54493
103.417	1.83222	1.43558	1.53991
103.5	1.83222	1.43558	1.54493
103.583	1.83222	1.43558	1.53991
103.667	1.83222	1.43558	1.53991
103.75	1.83222	1.43558	1.53991
103.833	1.83222	1.43955	1.53991
103.917	1.83222	1.43558	1.53991
104	1.83222	1.43558	1.53991
104.083	1.83222	1.43955	1.53991
104.167	1.83222	1.43955	1.53991
104.25	1.83222	1.43558	1.53991
104.333	1.82246	1.43955	1.53991
104.417	1.83222	1.43955	1.54493
104.5	1.82246	1.43955	1.54493
104.583	1.82246	1.43955	1.54493
104.667	1.82246	1.43955	1.55001
104.75	1.82246	1.43955	1.55001
104.833	1.82246	1.43955	1.55001
104.917	1.82246	1.43955	1.55001
105	1.82246	1.43955	1.55515
105.083	1.82246	1.44355	1.56035
105.167	1.82246	1.43955	1.56035
105.25	1.82246	1.44355	1.55515
105.333	1.81291	1.44355	1.56035
105.417	1.82246	1.44355	1.56035
105.5	1.81291	1.44355	1.56562
105.583	1.81291	1.43955	1.56562
105.667	1.81291	1.44355	1.57095
105.75	1.81291	1.44355	1.57095
105.833	1.81291	1.44355	1.57634
105.917	1.81291	1.44355	1.57634
106	1.81291	1.44759	1.57634
106.083	1.81291	1.44355	1.57634
106.167	1.81291	1.44355	1.57634
106.25	1.80357	1.44759	1.57634
106.333	1.81291	1.44759	1.57634
106.417	1.81291	1.44759	1.57634
106.5	1.81291	1.44759	1.57634
106.583	1.80357	1.44759	1.57634
106.667	1.80357	1.44759	1.5818
106.75	1.81291	1.44759	1.5818
106.833	1.80357	1.45167	1.5818
106.917	1.80357	1.45167	1.5818
107	1.80357	1.44759	1.5818
107.083	1.80357	1.44759	1.5818
107.167	1.80357	1.45167	1.5818
107.25	1.80357	1.45167	1.5818
107.333	1.80357	1.44759	1.5818
107.417	1.80357	1.45167	1.5818
107.5	1.80357	1.45167	1.5818
107.583	1.80357	1.45167	1.58734
107.667	1.80357	1.45167	1.58734
107.75	1.80357	1.45167	1.59294
107.833	1.80357	1.45167	1.58734
107.917	1.80357	1.45167	1.59294
108	1.80357	1.45167	1.59294
108.083	1.80357	1.45167	1.59294
108.167	1.80357	1.45167	1.59294
108.25	1.80357	1.45579	1.59294
108.333	1.80357	1.45579	1.59294
108.417	1.80357	1.45167	1.59294
108.5	1.80357	1.45579	1.59862
108.583	1.80357	1.45167	1.59862
108.667	1.81291	1.45579	1.59862
108.75	1.81291	1.45579	1.59294
108.833	1.80357	1.45579	1.59862
108.917	1.81291	1.45167	1.59862
109	1.81291	1.45579	1.59862
109.083	1.81291	1.45167	1.59862
109.167	1.81291	1.45167	1.59862
109.25	1.81291	1.45579	1.59862
109.333	1.81291	1.45579	1.60437
109.417	1.81291	1.45579	1.60437
109.5	1.81291	1.45579	1.60437
109.583	1.81291	1.45167	1.60437
109.667	1.81291	1.45167	1.60437
109.75	1.81291	1.45579	1.60437
109.833	1.81291	1.45579	1.6102
109.917	1.82246	1.45579	1.59862
110	1.82246	1.45579	1.60437
110.083	1.82246	1.45994	1.59862
110.167	1.82246	1.45579	1.59862
110.25	1.82246	1.45579	1.60437
110.333	1.82246	1.45579	1.60437
110.417	1.83222	1.45579	1.60437
110.5	1.82246	1.45579	1.59862
110.583	1.82246	1.45579	1.60437
110.667	1.82246	1.45994	1.6102
110.75	1.83222	1.45579	1.60437
110.833	1.83222	1.45579	1.59862
110.917	1.83222	1.45167	1.59862
111	1.83222	1.45579	1.59862
111.083	1.83222	1.45579	1.59294
111.167	1.83222	1.45579	1.59862
111.25	1.83222	1.45167	1.59294
111.333	1.83222	1.45579	1.59294
111.417	1.83222	1.45579	1.58734
111.5	1.8422	1.45579	1.59862
111.583	1.8422	1.45579	1.59862
111.667	1.8422	1.45579	1.59862
111.75	1.8422	1.45579	1.59862
111.833	1.8422	1.45579	1.59294
111.917	1.8422	1.45167	1.59294
112	1.8422	1.45167	1.59862
112.083	1.8422	1.45579	1.59294
112.167	1.8422	1.45167	1.59294
112.25	1.8422	1.45579	1.58734
112.333	1.8422	1.45167	1.58734
112.417	1.8422	1.45167	1.59862
112.5	1.8422	1.45579	1.60437
112.583	1.8422	1.45167	1.59862
112.667	1.85242	1.45579	1.59862
112.75	1.85242	1.45579	1.59862
112.833	1.85242	1.45167	1.59862
112.917	1.85242	1.45167	1.59862
113	1.85242	1.45579	1.59294
113.083	1.85242	1.45167	1.60437
113.167	1.85242	1.45167	1.59862
113.25	1.85242	1.45167	1.60437
113.333	1.85242	1.45579	1.60437
113.417	1.85242	1.45167	1.60437
113.5	1.85242	1.45579	1.59862
113.583	1.85242	1.45167	1.59862
113.667	1.85242	1.45167	1.60437
113.75	1.86289	1.45167	1.60437
113.833	1.86289	1.45167	1.59862
113.917	1.86289	1.45167	1.60437
114	1.86289	1.45167	1.59862
114.083	1.86289	1.45167	1.59294
114.167	1.86289	1.45167	1.59294
114.25	1.86289	1.45167	1.59294
114.333	1.86289	1.45167	1.58734
114.417	1.86289	1.45167	1.59294
114.5	1.86289	1.45167	1.59862
114.583	1.86289	1.45167	1.59862
114.667	1.86289	1.45167	1.59862
114.75	1.86289	1.45167	1.59294
114.833	1.86289	1.45167	1.59294
114.917	1.86289	1.45579	1.59294
115	1.87361	1.45167	1.59294
115.083	1.87361	1.45579	1.59294
115.167	1.87361	1.45167	1.59294
115.25	1.87361	1.45167	1.58734
115.333	1.87361	1.45167	1.5818
115.417	1.87361	1.45167	1.5818
115.5	1.87361	1.44759	1.57634
115.583	1.87361	1.45167	1.5818
115.667	1.87361	1.45167	1.5818
115.75	1.87361	1.44759	1.5818
115.833	1.87361	1.44759	1.5818
115.917	1.87361	1.45167	1.57634
116	1.87361	1.44759	1.57095
116.083	1.87361	1.44759	1.5818
116.167	1.88461	1.45167	1.57634
116.25	1.87361	1.45167	1.57095
116.333	1.88461	1.45167	1.57634
116.417	1.88461	1.44759	1.57095
116.5	1.88461	1.45167	1.57095
116.583	1.88461	1.44759	1.57095
116.667	1.88461	1.44759	1.56562
116.75	1.88461	1.44759	1.56035
116.833	1.89589	1.44759	1.56562
116.917	1.88461	1.45167	1.56035
117	1.88461	1.45167	1.56035
117.083	1.89589	1.45167	1.56035
117.167	1.89589	1.45167	1.55515
117.25	1.89589	1.44759	1.55515
117.333	1.89589	1.45167	1.55001
117.417	1.89589	1.45167	1.55515
117.5	1.89589	1.44759	1.55001
117.583	1.89589	1.45167	1.54493
117.667	1.89589	1.45579	1.55001
117.75	1.89589	1.45167	1.55001
117.833	1.89589	1.44759	1.54493
117.917	1.89589	1.45167	1.54493
118	1.89589	1.45167	1.53991
118.083	1.90747	1.44759	1.54493
118.167	1.89589	1.45167	1.55001
118.25	1.90747	1.45167	1.55001
118.333	1.90747	1.45167	1.55001
118.417	1.90747	1.45167	1.54493
118.5	1.90747	1.45167	1.54493
118.583	1.90747	1.45167	1.54493
118.667	1.90747	1.44759	1.54493
118.75	1.90747	1.45579	1.54493
118.833	1.90747	1.45167	1.54493
118.917	1.90747	1.45167	1.55001
119	1.90747	1.45167	1.54493
119.083	1.91937	1.45167	1.55001
119.167	1.90747	1.45167	1.54493
119.25	1.91937	1.45167	1.54493
119.333	1.91937	1.45579	1.55001
119.417	1.91937	1.45167	1.54493
119.5	1.91937	1.45167	1.55001
119.583	1.91937	1.44759	1.54493
119.667	1.91937	1.45167	1.54493
119.75	1.91937	1.45167	1.54493
119.833	1.91937	1.44759	1.54493
119.917	1.91937	1.45167	1.53991
120	1.91937	1.45167	1.53495

## Sheet: Fig. S4
time	WT	∆kaiA	∆kaiB1
0.083333	0.25084	0.17249	0.17301
0.166667	0.19411	0.18739	0.15825
0.25	0.15635	0.17965	0.16012
0.333333	0.1553	0.17551	0.15742
0.416667	0.18956	0.17077	0.1743
0.5	0.16109	0.17943	0.16768
0.583333	0.18871	0.17922	0.20852
0.666667	0.16831	0.18516	0.17537
0.75	0.16083	0.18339	0.17258
0.833333	0.16428	0.18229	0.18364
0.916667	0.17074	0.18075	0.17108
1	0.16136	0.18605	0.18233
1.08333	0.16242	0.18873	0.17602
1.16667	0.16562	0.1885	0.17322
1.25	0.16858	0.19413	0.17732
1.33333	0.21852	0.19663	0.18123
1.41667	0.16723	0.17638	0.17365
1.5	0.31047	0.18739	0.18101
1.58333	0.23737	0.19164	0.1743
1.66667	0.21791	0.18716	0.1743
1.75	0.17839	0.19731	0.18452
1.83333	0.17318	0.18962	0.18145
1.91667	0.35201	0.20074	0.17862
2	0.28541	0.22388	0.18962
2.08333	0.17674	0.19891	0.22464
2.16667	0.17182	0.22026	0.18386
2.25	0.17264	0.19937	0.18167
2.33333	0.31159	0.19914	0.42558
2.41667	0.19183	0.20374	0.18452
2.5	0.22584	0.25141	0.3988
2.58333	0.30342	0.21192	0.18762
2.66667	0.21791	0.20167	0.31182
2.75	0.18422	0.20028	0.19365
2.83333	0.19126	0.2217	0.18452
2.91667	0.22125	0.2193	0.18452
3	0.18702	0.2496	0.19275
3.08333	0.21821	0.20513	0.24822
3.16667	0.18956	0.22146	0.20829
3.25	0.26139	0.2193	0.19704
3.33333	0.34996	0.22827	0.21509
3.41667	0.19041	0.21571	0.19772
3.5	0.19411	0.26746	0.19545
3.58333	0.22799	0.21287	0.18386
3.66667	0.19383	0.21571	0.19954
3.75	0.19526	0.26319	0.20091
3.83333	0.19756	0.21098	0.20899
3.91667	0.19813	0.26372	0.24466
4	0.20219	0.21098	0.20481
4.08333	0.22954	0.2234	0.21202
4.16667	0.29649	0.21334	0.21367
4.25	0.20865	0.21381	0.20458
4.33333	0.19871	0.27394	0.20852
4.41667	0.20336	0.21978	0.21132
4.5	0.27358	0.2217	0.20992
4.58333	0.43815	0.21595	0.21039
4.66667	0.22125	0.28135	0.2196
4.75	0.24727	0.2217	0.21226
4.83333	0.21162	0.23097	0.22079
4.91667	0.34225	0.22925	0.23913
5	0.23895	0.23171	0.22199
5.08333	0.24889	0.24044	0.21391
5.16667	0.36665	0.22876	0.21888
5.25	0.21731	0.2903	0.23146
5.33333	0.22338	0.23369	0.22199
5.41667	0.22676	0.23196	0.24063
5.5	0.30232	0.25556	0.23392
5.58333	0.22064	0.26107	0.24264
5.66667	0.32645	0.23444	0.28631
5.75	0.24054	0.23843	0.23515
5.83333	0.22738	0.24094	0.22706
5.91667	0.23422	0.24576	0.22926
6	0.23895	0.25218	0.23269
6.08333	0.23141	0.24373	0.2472
6.16667	0.23234	0.24094	0.24063
6.25	0.33626	0.23793	0.23219
6.33333	0.22954	0.24398	0.23714
6.41667	0.2399	0.24858	0.24164
6.5	0.24663	0.26934	0.23813
6.58333	0.24405	0.25582	0.25154
6.66667	0.2812	0.25923	0.25568
6.75	0.2983	0.24653	0.24139
6.83333	0.34305	0.25687	0.25464
6.91667	0.28015	0.25348	0.25001
7	0.25084	0.25923	0.24975
7.08333	0.25052	0.26961	0.2518
7.16667	0.25052	0.2553	0.25361
7.25	0.25708	0.25556	0.27776
7.33333	0.25708	0.25818	0.25154
7.41667	0.25873	0.26532	0.25077
7.5	0.25642	0.26002	0.25568
7.58333	0.34588	0.27667	0.25594
7.66667	0.34548	0.31741	0.26698
7.75	0.26039	0.26639	0.24847
7.83333	0.26948	0.31233	0.27099
7.91667	0.27084	0.27476	0.26671
8	0.26914	0.30467	0.2805
8.08333	0.33349	0.26399	0.2877
8.16667	0.29758	0.27667	0.27315
8.25	0.26778	0.26452	0.27913
8.33333	0.28155	0.27422	0.40352
8.41667	0.33388	0.26452	0.29248
8.5	0.32106	0.28664	0.29959
8.58333	0.33984	0.27476	0.27749
8.66667	0.2983	0.28218	0.28409
8.75	0.29685	0.28553	0.29304
8.83333	0.28647	0.27422	0.27995
8.91667	0.28967	0.29229	0.28077
9	0.28718	0.27997	0.27995
9.08333	0.34914	0.28108	0.28298
9.16667	0.29432	0.32286	0.28603
9.25	0.29541	0.2797	0.32776
9.33333	0.33824	0.30031	0.29702
9.41667	0.32684	0.29742	0.29191
9.5	0.37916	0.30263	0.30829
9.58333	0.33665	0.29628	0.30161
9.66667	0.37264	0.29285	0.30189
9.75	0.42726	0.29285	0.30741
9.83333	0.41663	0.29143	0.30946
9.91667	0.31047	0.30234	0.31093
10	0.31047	0.30525	0.31271
10.0833	0.31347	0.30031	0.30595
10.1667	0.31009	0.30031	0.3045
10.25	0.31309	0.31801	0.31005
10.3333	0.32106	0.30031	0.30858
10.4167	0.33665	0.3006	0.31657
10.5	0.32106	0.31114	0.30946
10.5833	0.32607	0.31055	0.31567
10.6667	0.42482	0.32499	0.43686
10.75	0.39024	0.30966	0.31597
10.8333	0.32918	0.30877	0.32898
10.9167	0.32607	0.40034	0.32137
11	0.43966	0.31322	0.32197
11.0833	0.33192	0.34472	0.32228
11.1667	0.33388	0.33147	0.32379
11.25	0.43565	0.31233	0.45167
11.3333	0.34144	0.32073	0.3746
11.4167	0.34064	0.33365	0.33735
11.5	0.4715	0.33804	0.34303
11.5833	0.40766	0.32316	0.38183
11.6667	0.40626	0.32286	0.34621
11.75	0.35283	0.34216	0.34621
11.8333	0.35283	0.35312	0.34398
11.9167	0.36073	0.34312	0.34398
12	0.35614	0.32103	0.34974
12.0833	0.35531	0.32408	0.44561
12.1667	0.35906	0.32992	0.39665
12.25	0.35655	0.36103	0.34878
12.3333	0.36073	0.33804	0.35071
12.4167	0.45243	0.34248	0.34781
12.5	0.36665	0.37011	0.352
12.5833	0.3658	0.33962	0.36183
12.6667	0.46934	0.33741	0.38776
12.75	0.42531	0.34153	0.36117
12.8333	0.52076	0.41666	0.36349
12.9167	0.50119	0.40289	0.36415
13	0.41711	0.35312	0.37154
13.0833	0.42579	0.35247	0.36582
13.1667	0.41902	0.35542	0.3746
13.25	0.3934	0.36237	0.37358
13.3333	0.50293	0.35673	0.37087
13.4167	0.45139	0.35509	0.46659
13.5	0.50293	0.35542	0.37358
13.5833	0.42046	0.37489	0.37392
13.6667	0.38756	0.35904	0.38287
13.75	0.39159	0.36237	0.37837
13.8333	0.39431	0.36471	0.38391
13.9167	0.39932	0.40216	0.38044
14	0.40719	0.38391	0.38812
14.0833	0.52564	0.37523	0.47856
14.1667	0.40393	0.37181	0.38217
14.25	0.40347	0.37011	0.39165
14.3333	0.40812	0.37113	0.49043
14.4167	0.41094	0.38778	0.39378
14.5	0.41998	0.38111	0.40061
14.5833	0.4133	0.38742	0.39521
14.6667	0.41711	0.45372	0.41199
14.75	0.41472	0.39204	0.40571
14.8333	0.48974	0.42083	0.40829
14.9167	0.58892	0.38742	0.41385
15	0.41425	0.39455	0.43607
15.0833	0.49258	0.39133	0.41385
15.1667	0.43317	0.42122	0.42025
15.25	0.42922	0.41477	0.41798
15.3333	0.43366	0.39599	0.41273
15.4167	0.43466	0.40805	0.42215
15.5	0.46988	0.40034	0.42558
15.5833	0.44218	0.40289	0.43568
15.6667	0.43866	0.42275	0.44002
15.75	0.51653	0.41477	0.43528
15.8333	0.44016	0.42275	0.42789
15.9167	0.44933	0.40399	0.43255
16	0.49144	0.42045	0.43528
16.0833	0.48246	0.41177	0.42789
16.1667	0.48358	0.43955	0.44843
16.25	0.49715	0.41817	0.444
16.3333	0.48805	0.41855	0.44681
16.4167	0.46133	0.42083	0.48998
16.5	0.4608	0.47698	0.4424
16.5833	0.46398	0.4216	0.45005
16.6667	0.46665	0.44155	0.45536
16.75	0.47749	0.43009	0.45249
16.8333	0.52076	0.43717	0.45824
16.9167	0.47585	0.4344	0.45577
17	0.4764	0.45455	0.46871
17.0833	0.54701	0.44155	0.45577
17.1667	0.48191	0.44881	0.45495
17.25	0.48581	0.43915	0.45824
17.3333	0.49088	0.45744	0.4624
17.4167	0.48749	0.44235	0.47168
17.5	0.55943	0.44719	0.46744
17.5833	0.59535	0.4529	0.48117
17.6667	0.49429	0.45496	0.47041
17.75	0.50235	0.47051	0.47339
17.8333	0.5535	0.49743	0.48292
17.9167	0.50235	0.49516	0.479
18	0.50879	0.46838	0.48511
18.0833	0.50351	0.5237	0.48954
18.1667	0.61	0.46966	0.48865
18.25	0.50644	0.46162	0.48865
18.3333	0.58049	0.48398	0.49311
18.4167	0.51533	0.52564	0.50538
18.5	0.52995	0.48664	0.51095
18.5833	0.59752	0.47266	0.50125
18.6667	0.56611	0.48354	0.51048
18.75	0.53745	0.48931	0.5731
18.8333	0.52502	0.49065	0.52422
18.9167	0.53431	0.48046	0.51801
19	0.53557	0.50756	0.51142
19.0833	0.60482	0.49516	0.55104
19.1667	0.56679	0.48575	0.60669
19.25	0.5784	0.48442	0.53891
19.3333	0.5997	0.49516	0.52278
19.4167	0.61299	0.5113	0.52087
19.5	0.60629	0.49743	0.51754
19.5833	0.6198	0.50709	0.52374
19.6667	0.5522	0.51603	0.52519
19.75	0.61676	0.50524	0.52471
19.8333	0.60042	0.51461	0.53693
19.9167	0.6145	0.51037	0.54091
20	0.56276	0.51461	0.53842
20.0833	0.62439	0.50756	0.54493
20.1667	0.62209	0.51746	0.54091
20.25	0.60335	0.52954	0.55567
20.3333	0.60926	0.51746	0.54899
20.4167	0.57633	0.52322	0.5758
20.5	0.5791	0.51603	0.55774
20.5833	0.59945	0.52273	0.55515
20.6667	0.60527	0.55425	0.56774
20.75	0.61414	0.56635	0.55827
20.8333	0.62564	0.52273	0.58734
20.9167	0.65547	0.52905	0.56245
21	0.63557	0.53348	0.57202
21.0833	0.64572	0.56422	0.55879
21.1667	0.61774	0.55842	0.56934
21.25	0.62687	0.53398	0.57472
21.3333	0.62319	0.56316	0.5758
21.4167	0.62687	0.54909	0.57041
21.5	0.63306	0.54654	0.60379
21.5833	0.64189	0.54298	0.57852
21.6667	0.6483	0.56158	0.60961
21.75	0.64189	0.55012	0.63995
21.8333	0.6641	0.55373	0.59181
21.9167	0.6483	0.57606	0.59238
22	0.67495	0.57443	0.58957
22.0833	0.66477	0.56849	0.59013
22.1667	0.6522	0.56369	0.59181
22.25	0.65481	0.58767	0.59069
22.3333	0.66679	0.56475	0.61255
22.4167	0.65943	0.58155	0.67055
22.5	0.66881	0.60774	0.59577
22.5833	0.68118	0.57661	0.60206
22.6667	0.68468	0.57716	0.60379
22.75	0.68821	0.59788	0.60728
22.8333	0.70556	0.61247	0.60264
22.9167	0.67495	0.59049	0.63186
23	0.70188	0.60018	0.61314
23.0833	0.69463	0.60716	0.61492
23.1667	0.70777	0.59388	0.62573
23.25	0.74732	0.64129	0.61909
23.3333	0.70042	0.59162	0.6221
23.4167	0.72671	0.61724	0.6167
23.5	0.72516	0.59845	0.62391
23.5833	0.7198	0.61784	0.65531
23.6667	0.716	0.63374	0.64565
23.75	0.73531	0.62633	0.63682
23.8333	0.6997	0.60599	0.63682
23.9167	0.73295	0.61784	0.63558
24	0.72516	0.64447	0.66319
24.0833	0.73531	0.61425	0.64247
24.1667	0.72671	0.61664	0.64948
24.25	0.72209	0.62756	0.64884
24.3333	0.72748	0.61784	0.64756
24.4167	0.72982	0.62267	0.6482
24.5	0.72132	0.62206	0.65923
24.5833	0.73927	0.64192	0.65989
24.6667	0.73531	0.64065	0.67122
24.75	0.75222	0.62879	0.70638
24.8333	0.7664	0.67971	0.66253
24.9167	0.74976	0.63312	0.73358
25	0.74489	0.63939	0.7175
25.0833	0.75469	0.65415	0.67529
25.1667	0.73768	0.64575	0.67529
25.25	0.75967	0.6634	0.68078
25.3333	0.76725	0.66674	0.68009
25.4167	0.76471	0.66944	0.68078
25.5	0.74894	0.64383	0.69768
25.5833	0.7605	0.65025	0.68425
25.6667	0.78725	0.65415	0.68564
25.75	0.76302	0.65743	0.69126
25.8333	0.76218	0.67764	0.702
25.9167	0.78019	0.66074	0.69056
26	0.7681	0.65481	0.70491
26.0833	0.77066	0.69094	0.70273
26.1667	0.76981	0.68952	0.70419
26.25	0.78019	0.67764	0.69839
26.3333	0.78107	0.67489	0.71675
26.4167	0.7741	0.69165	0.69911
26.5	0.79989	0.69094	0.70346
26.5833	0.78019	0.69236	0.70419
26.6667	0.77497	0.67695	0.702
26.75	0.78814	0.68388	0.71079
26.8333	0.77757	0.67626	0.70784
26.9167	0.77844	0.68388	0.71451
27	0.78282	0.68599	0.71526
27.0833	0.78903	0.70319	0.71376
27.1667	0.79624	0.70028	0.72128
27.25	0.78282	0.69666	0.71826
27.3333	0.79443	0.69883	0.716
27.4167	0.78636	0.7319	0.71976
27.5	0.78993	0.69955	0.72508
27.5833	0.79715	0.69666	0.72738
27.6667	0.78371	0.70834	0.73436
27.75	0.80822	0.72034	0.73047
27.8333	0.79262	0.72956	0.73047
27.9167	0.80543	0.72801	0.74144
28	0.81671	0.7128	0.74463
28.0833	0.79989	0.7319	0.73358
28.1667	0.79353	0.7143	0.73671
28.25	0.79898	0.71131	0.73986
28.3333	0.80635	0.73347	0.73514
28.4167	0.79806	0.747	0.76259
28.5	0.78993	0.72339	0.74704
28.5833	0.79262	0.72263	0.73828
28.6667	0.82342	0.72801	0.74065
28.75	0.80822	0.72801	0.73986
28.8333	0.80265	0.73425	0.74463
28.9167	0.79715	0.74218	0.75189
29	0.81957	0.747	0.74946
29.0833	0.82439	0.73268	0.74463
29.1667	0.81766	0.76686	0.76176
29.25	0.83025	0.76601	0.75762
29.3333	0.81481	0.74458	0.75352
29.4167	0.80915	0.74218	0.74946
29.5	0.82829	0.76265	0.75927
29.5833	0.82927	0.74298	0.74946
29.6667	0.81957	0.74862	0.75762
29.75	0.81481	0.74781	0.75927
29.8333	0.82439	0.75599	0.75516
29.9167	0.82439	0.78589	0.75516
30	0.82149	0.75434	0.77442
30.0833	0.81575	0.75765	0.75845
30.1667	0.81103	0.77111	0.75845
30.25	0.81291	0.76265	0.76176
30.3333	0.83321	0.78678	0.75598
30.4167	0.83918	0.76433	0.7601
30.5	0.82634	0.77197	0.75845
30.5833	0.81957	0.77627	0.77271
30.6667	0.8342	0.77111	0.76343
30.75	0.83718	0.77627	0.7651
30.8333	0.82053	0.79303	0.76931
30.9167	0.82829	0.78325	0.7651
31	0.8342	0.77627	0.78483
31.0833	0.82439	0.78149	0.76678
31.1667	0.82439	0.78413	0.81385
31.25	0.82149	0.78945	0.77271
31.3333	0.84626	0.79574	0.77357
31.4167	0.82829	0.78678	0.76847
31.5	0.83618	0.78945	0.76678
31.5833	0.81481	0.79483	0.77528
31.6667	0.82342	0.79393	0.76594
31.75	0.84626	0.80303	0.77528
31.8333	0.82439	0.79846	0.77357
31.9167	0.84119	0.80212	0.77016
32	0.82536	0.80766	0.777
32.0833	0.82536	0.80859	0.78133
32.1667	0.83222	0.81706	0.7822
32.25	0.82927	0.81801	0.79459
32.3333	0.83025	0.81046	0.78747
32.4167	0.84728	0.83254	0.77528
32.5	0.82439	0.82667	0.77442
32.5833	0.81671	0.81992	0.79819
32.6667	0.82634	0.83352	0.77528
32.75	0.81766	0.83254	0.79012
32.8333	0.81671	0.83352	0.79012
32.9167	0.84831	0.82862	0.78307
33	0.83918	0.83649	0.77614
33.0833	0.82053	0.83949	0.78483
33.1667	0.82536	0.84961	0.7822
33.25	0.83718	0.84351	0.7857
33.3333	0.82342	0.85998	0.78307
33.4167	0.81957	0.84655	0.78133
33.5	0.8342	0.83849	0.77442
33.5833	0.82342	0.85684	0.777
33.6667	0.82053	0.84655	0.777
33.75	0.83818	0.85269	0.77786
33.8333	0.81291	0.84351	0.77528
33.9167	0.80915	0.86313	0.77186
34	0.81481	0.85064	0.76762
34.0833	0.82439	0.87709	0.77101
34.1667	0.81766	0.86845	0.76931
34.25	0.82731	0.85893	0.76259
34.3333	0.82731	0.86632	0.77101
34.4167	0.81862	0.87928	0.77786
34.5	0.82053	0.86419	0.78483
34.5833	0.81386	0.87275	0.8
34.6667	0.79898	0.8706	0.77442
34.75	0.80822	0.88591	0.777
34.8333	0.79806	0.88591	0.77271
34.9167	0.8045	0.88369	0.77873
35	0.79806	0.88703	0.777
35.0833	0.80173	0.8848	0.77614
35.1667	0.80635	0.876	0.78046
35.25	0.80635	0.89378	0.77357
35.3333	0.80081	0.88038	0.77614
35.4167	0.83321	0.88369	0.777
35.5	0.81481	0.90643	0.77873
35.5833	0.80543	0.89948	0.777
35.6667	0.79624	0.90295	0.77528
35.75	0.80081	0.89491	0.77357
35.8333	0.81009	0.89265	0.77786
35.9167	0.81766	0.89152	0.77186
36	0.80357	0.89491	0.76847
36.0833	0.82246	0.90295	0.76931
36.1667	0.81197	0.90064	0.77016
36.25	0.79534	0.91588	0.76594
36.3333	0.81766	0.9135	0.76426
36.4167	0.80357	0.90643	0.76931
36.5	0.80357	0.9076	0.76426
36.5833	0.81291	0.9292	0.76259
36.6667	0.79624	0.90995	0.76594
36.75	0.80915	0.92431	0.75845
36.8333	0.81575	0.91707	0.75434
36.9167	0.83718	0.91588	0.78395
37	0.80543	0.94168	0.76259
37.0833	0.81197	0.92188	0.75108
37.1667	0.83519	0.92675	0.75434
37.25	0.81671	0.93916	0.74704
37.3333	0.82053	0.92188	0.74704
37.4167	0.80915	0.92797	0.74946
37.5	0.83718	0.9354	0.76678
37.5833	0.83123	0.93415	0.74543
37.6667	0.81386	0.9354	0.74383
37.75	0.82634	0.93043	0.74383
37.8333	0.82342	0.93291	0.74224
37.9167	0.81291	0.93665	0.73907
38	0.83718	0.95193	0.73358
38.0833	0.83321	0.93916	0.73749
38.1667	0.83618	0.93916	0.73986
38.25	0.83222	0.95193	0.73907
38.3333	0.84728	0.94295	0.74065
38.4167	0.84626	0.95584	0.74383
38.5	0.83718	0.95453	0.74383
38.5833	0.85346	0.94678	0.74065
38.6667	0.84933	0.94935	0.74704
38.75	0.85449	0.95064	0.73358
38.8333	0.85449	0.95193	0.73749
38.9167	0.85139	0.95064	0.7328
39	0.85449	0.95584	0.73047
39.0833	0.86289	0.97183	0.72892
39.1667	0.85554	0.95715	0.74383
39.25	0.85658	0.96777	0.77614
39.3333	0.85867	0.9611	0.74303
39.4167	0.86715	0.96243	0.73986
39.5	0.86289	0.96643	0.7328
39.5833	0.87145	0.97455	0.73047
39.6667	0.85346	0.96643	0.73436
39.75	0.86929	0.98561	0.74543
39.8333	0.86077	0.97047	0.74065
39.9167	0.86501	0.96777	0.73986
40	0.86715	0.97183	0.73907
40.0833	0.88128	0.98282	0.73592
40.1667	0.87037	0.97592	0.73436
40.25	0.86608	0.98143	0.74224
40.3333	0.87688	0.97592	0.74704
40.4167	0.88349	0.97592	0.74224
40.5	0.89361	0.97729	0.74784
40.5833	0.88572	0.98422	0.74463
40.6667	0.88572	0.98984	0.75516
40.75	0.89475	0.98422	0.75027
40.8333	0.89703	0.98422	0.75027
40.9167	0.89589	0.99268	0.75598
41	0.89361	0.99125	0.79638
41.0833	0.89703	0.9941	0.76847
41.1667	0.9028	0.98422	0.7601
41.25	0.91219	0.98561	0.75762
41.3333	0.91338	0.99553	0.76426
41.4167	0.92913	0.99697	0.77873
41.5	0.90513	0.98843	0.77186
41.5833	0.91101	0.99125	0.77016
41.6667	0.92058	0.99841	0.76847
41.75	0.93036	0.99841	0.77016
41.8333	0.92058	0.9941	0.77614
41.9167	0.93534	1.00276	0.77614
42	0.92544	1.00568	0.77873
42.0833	0.92913	1.00715	0.78046
42.1667	0.92179	1.00715	0.77959
42.25	0.93036	1.01011	0.7822
42.3333	0.94419	1.01458	0.78658
42.4167	0.95323	1.01458	0.7857
42.5	0.94419	1.03607	0.79012
42.5833	0.94165	1.02366	0.7928
42.6667	0.9366	1.02213	0.79012
42.75	0.95716	1.02673	0.79101
42.8333	0.94675	1.02061	0.79548
42.9167	0.94804	1.04241	0.79459
43	0.95192	1.03607	0.79819
43.0833	0.95063	1.03293	0.80641
43.1667	0.96112	1.02673	0.80919
43.25	0.94804	1.02982	0.81573
43.3333	0.95323	1.03293	0.81952
43.4167	0.96245	1.03764	0.82525
43.5	0.95453	1.04081	0.84596
43.5833	0.96917	1.03764	0.84294
43.6667	0.96782	1.03137	0.83303
43.75	0.95584	1.04081	0.83499
43.8333	0.97188	1.04241	0.83499
43.9167	0.96782	1.04401	0.84194
44	0.97324	1.04241	0.84094
44.0833	0.97188	1.03923	0.85826
44.1667	0.98152	1.04884	0.84799
44.25	0.97461	1.04081	0.85618
44.3333	0.98291	1.04241	0.8593
44.4167	0.97736	1.05047	0.85722
44.5	0.98571	1.05537	0.8593
44.5833	0.98853	1.05373	0.86984
44.6667	1	1.06034	0.87198
44.75	0.99137	1.06368	0.87413
44.8333	0.9971	1.05537	0.86559
44.9167	0.9928	1.06874	0.87413
45	1.01477	1.05868	0.88064
45.0833	1.00145	1.05702	0.87305
45.1667	1.0088	1.05868	0.88394
45.25	1.01029	1.06368	0.88504
45.3333	1.01029	1.062	0.88504
45.4167	1.00145	1.0773	0.88283
45.5	1.01931	1.06874	0.90656
45.5833	1.01477	1.06368	0.90424
45.6667	1.01327	1.06034	0.89851
45.75	1.01931	1.07386	0.89851
45.8333	1.02542	1.07386	0.90079
45.9167	1.02083	1.0773	0.90079
46	1.02388	1.07386	0.90656
46.0833	1.04592	1.07558	0.90772
46.1667	1.03319	1.06874	0.90889
46.25	1.04431	1.07558	0.91358
46.3333	1.03634	1.0773	0.91123
46.4167	1.05079	1.07386	0.91358
46.5	1.04754	1.08959	0.91241
46.5833	1.04754	1.0773	0.91123
46.6667	1.05572	1.07904	0.91477
46.75	1.04754	1.07904	0.92798
46.8333	1.04916	1.0773	0.91241
46.9167	1.0607	1.08604	0.91241
47	1.05903	1.09137	0.91241
47.0833	1.06743	1.09316	0.91595
47.1667	1.06743	1.08959	0.91714
47.25	1.076	1.07904	0.91241
47.3333	1.07773	1.08428	0.91714
47.4167	1.07084	1.09677	0.92072
47.5	1.07773	1.09137	0.91714
47.5833	1.08651	1.08781	0.92192
47.6667	1.07947	1.08604	0.92192
47.75	1.07773	1.09137	0.91952
47.8333	1.09007	1.09137	0.92434
47.9167	1.09365	1.09496	0.92676
48	1.09546	1.1004	0.92192
48.0833	1.10276	1.08959	0.92313
48.1667	1.1046	1.09496	0.92192
48.25	1.09727	1.09316	0.92555
48.3333	1.09727	1.09858	0.92555
48.4167	1.10646	1.10406	0.92313
48.5	1.10646	1.09677	0.91952
48.5833	1.10646	1.10962	0.91714
48.6667	1.11774	1.11336	0.92192
48.75	1.10646	1.10406	0.91952
48.8333	1.11394	1.1004	0.91952
48.9167	1.11965	1.1004	0.91952
49	1.12349	1.10776	0.92434
49.0833	1.13128	1.10406	0.92555
49.1667	1.12542	1.10223	0.92555
49.25	1.12737	1.10591	0.93289
49.3333	1.12542	1.1004	0.94161
49.4167	1.12932	1.1004	0.94541
49.5	1.12542	1.10591	0.94668
49.5833	1.14122	1.10406	0.94795
49.6667	1.13721	1.10591	0.9518
49.75	1.13325	1.11336	0.95051
49.8333	1.13721	1.10591	0.95568
49.9167	1.14729	1.10962	0.95051
50	1.15139	1.10591	0.95051
50.0833	1.14729	1.10962	0.9518
50.1667	1.14934	1.11525	0.94287
50.25	1.14934	1.11149	0.9518
50.3333	1.14934	1.12095	0.94668
50.4167	1.15761	1.10962	0.9518
50.5	1.15345	1.11336	0.95051
50.5833	1.1618	1.10776	0.94923
50.6667	1.16818	1.11525	0.94923
50.75	1.1618	1.11714	0.94541
50.8333	1.1618	1.12095	0.94161
50.9167	1.17032	1.11904	0.94036
51	1.16392	1.11336	0.95829
51.0833	1.16818	1.11149	0.94795
51.1667	1.17248	1.11904	0.94161
51.25	1.17464	1.12673	0.97158
51.3333	1.17682	1.12095	0.93785
51.4167	1.17464	1.11714	0.9391
51.5	1.18121	1.12095	0.94287
51.5833	1.18342	1.12867	0.93166
51.6667	1.17682	1.12287	0.94161
51.75	1.17682	1.11904	0.93536
51.8333	1.18342	1.12479	0.93785
51.9167	1.18121	1.12479	0.9391
52	1.18121	1.12287	0.93412
52.0833	1.18121	1.12479	0.92798
52.1667	1.19011	1.12479	0.93043
52.25	1.18342	1.12095	0.92313
52.3333	1.18564	1.11904	0.92434
52.4167	1.18564	1.12867	0.92798
52.5	1.19237	1.12287	0.92676
52.5833	1.19237	1.13258	0.93289
52.6667	1.19011	1.12479	0.92192
52.75	1.19464	1.12673	0.92192
52.8333	1.19692	1.12479	0.93661
52.9167	1.19464	1.12479	0.91358
53	1.19464	1.12673	0.9292
53.0833	1.19464	1.12867	0.93536
53.1667	1.19692	1.13455	0.91241
53.25	1.19011	1.13455	0.91241
53.3333	1.20383	1.12673	0.91241
53.4167	1.20151	1.12287	0.91595
53.5	1.19237	1.12673	0.90889
53.5833	1.19921	1.12479	0.91006
53.6667	1.20383	1.12867	0.90889
53.75	1.20616	1.12479	0.90889
53.8333	1.20151	1.12479	0.91006
53.9167	1.20383	1.12673	0.90309
54	1.19921	1.12479	0.89965
54.0833	1.19921	1.13062	0.90079
54.1667	1.20151	1.12867	0.89737
54.25	1.20616	1.12673	0.89965
54.3333	1.19464	1.13062	0.89851
54.4167	1.20383	1.12867	0.90194
54.5	1.20151	1.12867	0.90309
54.5833	1.20616	1.12479	0.90424
54.6667	1.19921	1.12673	0.90772
54.75	1.19692	1.13653	0.91006
54.8333	1.19921	1.12867	0.90772
54.9167	1.20616	1.12867	0.91123
55	1.19921	1.14252	0.91241
55.0833	1.2085	1.12867	0.91595
55.1667	1.20383	1.12867	0.91714
55.25	1.19464	1.13852	0.92072
55.3333	1.20383	1.13852	0.92434
55.4167	1.19692	1.13062	0.92072
55.5	1.19921	1.12867	0.92798
55.5833	1.19464	1.14052	0.92676
55.6667	1.20151	1.13653	0.92676
55.75	1.19692	1.12867	0.93289
55.8333	1.19464	1.13653	0.93536
55.9167	1.19692	1.13258	0.9391
56	1.19692	1.13852	0.94161
56.0833	1.20151	1.13062	0.94668
56.1667	1.20151	1.13062	0.94923
56.25	1.20383	1.13062	0.95309
56.3333	1.20151	1.14252	0.94923
56.4167	1.19464	1.13455	0.95051
56.5	1.19237	1.14052	0.95309
56.5833	1.20616	1.12867	0.95568
56.6667	1.20151	1.14052	0.96092
56.75	1.19464	1.13653	0.97428
56.8333	1.19692	1.13258	0.977
56.9167	1.2085	1.14052	0.98112
57	1.19692	1.14454	0.98947
57.0833	1.19921	1.13258	0.99656
57.1667	1.19921	1.14252	0.99371
57.25	1.19921	1.14052	0.99656
57.3333	1.19692	1.13258	1.00231
57.4167	1.20151	1.13455	1.00522
57.5	1.19011	1.14454	1.00522
57.5833	1.19921	1.13852	1.00961
57.6667	1.20151	1.14656	1.01703
57.75	1.18787	1.14252	1.01405
57.8333	1.19237	1.13852	1.02611
57.9167	1.19921	1.13455	1.02004
58	1.19921	1.13852	1.02004
58.0833	1.19921	1.14454	1.02918
58.1667	1.19692	1.13852	1.03073
58.25	1.19011	1.14454	1.03227
58.3333	1.20151	1.14252	1.03383
58.4167	1.20151	1.14052	1.02918
58.5	1.19921	1.14052	1.04168
58.5833	1.20151	1.14252	1.0401
58.6667	1.20616	1.1486	1.04168
58.75	1.19921	1.14656	1.04486
58.8333	1.20151	1.15064	1.04968
58.9167	1.20151	1.14454	1.06113
59	1.19692	1.14252	1.05619
59.0833	1.19692	1.15683	1.06781
59.1667	1.20383	1.14656	1.05619
59.25	1.2085	1.1486	1.06113
59.3333	1.19921	1.15269	1.06613
59.4167	1.19464	1.1486	1.06113
59.5	1.20616	1.15476	1.07289
59.5833	1.2085	1.15269	1.06613
59.6667	1.19921	1.15064	1.07119
59.75	1.21085	1.15683	1.07631
59.8333	1.2085	1.15891	1.07631
59.9167	1.2085	1.15064	1.07976
60	1.20616	1.16101	1.08498
60.0833	1.20616	1.15891	1.08673
60.1667	1.21799	1.16101	1.08498
60.25	1.20616	1.16101	1.09204
60.3333	1.2156	1.16311	1.09382
60.4167	1.2204	1.15891	1.09382
60.5	1.21085	1.16101	1.09922
60.5833	1.22282	1.16311	1.09027
60.6667	1.21799	1.16522	1.09204
60.75	1.23016	1.16522	1.09741
60.8333	1.22525	1.16735	1.10103
60.9167	1.21799	1.17378	1.09922
61	1.22282	1.16735	1.09382
61.0833	1.2277	1.17163	1.09741
61.1667	1.22282	1.16948	1.09382
61.25	1.2204	1.16948	1.09562
61.3333	1.2277	1.17163	1.09741
61.4167	1.22525	1.17378	1.09741
61.5	1.2277	1.17163	1.10468
61.5833	1.2277	1.17163	1.09741
61.6667	1.23263	1.18251	1.10103
61.75	1.23512	1.18694	1.09922
61.8333	1.23512	1.18251	1.10468
61.9167	1.24014	1.18472	1.10103
62	1.23263	1.18472	1.10468
62.0833	1.23763	1.18472	1.10103
62.1667	1.24522	1.18694	1.09922
62.25	1.24268	1.18251	1.09741
62.3333	1.24778	1.18472	1.09741
62.4167	1.24778	1.18917	1.09922
62.5	1.24522	1.19368	1.09741
62.5833	1.25295	1.18917	1.09741
62.6667	1.24778	1.19822	1.09741
62.75	1.25036	1.19142	1.09562
62.8333	1.25036	1.19368	1.09382
62.9167	1.26083	1.19142	1.09204
63	1.26348	1.19822	1.09204
63.0833	1.25819	1.20051	1.09204
63.1667	1.26348	1.19368	1.10468
63.25	1.26348	1.19594	1.10836
63.3333	1.26348	1.20051	1.11394
63.4167	1.26616	1.20282	1.11208
63.5	1.26348	1.19594	1.1177
63.5833	1.27427	1.2098	1.1215
63.6667	1.26885	1.20282	1.1196
63.75	1.26885	1.20746	1.1215
63.8333	1.27427	1.20746	1.12341
63.9167	1.27977	1.2098	1.12532
64	1.27155	1.21453	1.12918
64.0833	1.28534	1.21453	1.13504
64.1667	1.28534	1.20746	1.13701
64.25	1.27977	1.21216	1.13899
64.3333	1.28534	1.2169	1.13899
64.4167	1.28255	1.2169	1.13504
64.5	1.27977	1.21216	1.13504
64.5833	1.28815	1.21216	1.13701
64.6667	1.28815	1.21216	1.13899
64.75	1.29383	1.2169	1.13899
64.8333	1.29383	1.2193	1.13899
64.9167	1.30248	1.2193	1.14097
65	1.29958	1.2217	1.14498
65.0833	1.30248	1.2217	1.14498
65.1667	1.29958	1.22412	1.14097
65.25	1.30541	1.22656	1.14097
65.3333	1.30541	1.22412	1.13504
65.4167	1.31132	1.2217	1.13899
65.5	1.30835	1.22656	1.13899
65.5833	1.3143	1.22656	1.13701
65.6667	1.31731	1.229	1.13113
65.75	1.3143	1.23146	1.13308
65.8333	1.31731	1.22656	1.13308
65.9167	1.32034	1.23146	1.13113
66	1.31731	1.229	1.12918
66.0833	1.32338	1.23394	1.12918
66.1667	1.31731	1.23643	1.13113
66.25	1.32954	1.23394	1.1215
66.3333	1.32645	1.23394	1.12532
66.4167	1.32645	1.24145	1.11582
66.5	1.33266	1.23394	1.1196
66.5833	1.32645	1.23643	1.1196
66.6667	1.33266	1.23893	1.11582
66.75	1.33895	1.23643	1.1196
66.8333	1.34534	1.23643	1.11582
66.9167	1.33579	1.23893	1.1177
67	1.33895	1.24145	1.11394
67.0833	1.34213	1.24398	1.13113
67.1667	1.34534	1.23893	1.11208
67.25	1.34857	1.23893	1.11394
67.3333	1.34857	1.24145	1.11208
67.4167	1.35182	1.24398	1.11022
67.5	1.35182	1.24398	1.11022
67.5833	1.3584	1.24653	1.11022
67.6667	1.35182	1.24398	1.11022
67.75	1.36508	1.24653	1.11208
67.8333	1.36173	1.25167	1.11208
67.9167	1.36173	1.25426	1.11022
68	1.36508	1.25426	1.10836
68.0833	1.37187	1.24909	1.10652
68.1667	1.36846	1.25426	1.09741
68.25	1.3753	1.24909	1.09741
68.3333	1.3753	1.25167	1.10103
68.4167	1.3753	1.25167	1.10103
68.5	1.38225	1.25167	1.10468
68.5833	1.38577	1.25167	1.11208
68.6667	1.38225	1.25687	1.13899
68.75	1.38931	1.25949	1.1177
68.8333	1.38931	1.25167	1.1196
68.9167	1.39649	1.25167	1.13308
69	1.39649	1.25687	1.13113
69.0833	1.39289	1.25426	1.12725
69.1667	1.40012	1.25167	1.13504
69.25	1.40012	1.25687	1.14699
69.3333	1.40379	1.25687	1.13899
69.4167	1.40379	1.26213	1.15105
69.5	1.40012	1.25949	1.14297
69.5833	1.41497	1.25949	1.15105
69.6667	1.41497	1.25687	1.15515
69.75	1.41497	1.26213	1.14699
69.8333	1.41497	1.25687	1.15721
69.9167	1.42259	1.26213	1.15515
70	1.41877	1.25426	1.15929
70.0833	1.42645	1.26213	1.15929
70.1667	1.42645	1.26213	1.16137
70.25	1.43428	1.26213	1.16556
70.3333	1.43824	1.25949	1.16768
70.4167	1.43428	1.26479	1.17194
70.5	1.43428	1.25949	1.17624
70.5833	1.43824	1.26213	1.1784
70.6667	1.44629	1.26479	1.1784
70.75	1.45448	1.25949	1.17624
70.8333	1.44629	1.26479	1.1784
70.9167	1.45448	1.26213	1.1784
71	1.45448	1.26746	1.1784
71.0833	1.45448	1.25949	1.18058
71.1667	1.45864	1.26479	1.18497
71.25	1.46283	1.26479	1.18718
71.3333	1.46283	1.26746	1.18718
71.4167	1.46283	1.26213	1.1894
71.5	1.47135	1.26479	1.19387
71.5833	1.47135	1.26746	1.19387
71.6667	1.47567	1.26479	1.19613
71.75	1.47567	1.26479	1.19387
71.8333	1.47567	1.26746	1.20527
71.9167	1.48004	1.27015	1.20759
72	1.48004	1.26479	1.20297
72.0833	1.48445	1.27286	1.20527
72.1667	1.4889	1.26746	1.20992
72.25	1.4889	1.27015	1.20992
72.3333	1.4934	1.27015	1.21936
72.4167	1.4934	1.27015	1.21698
72.5	1.49795	1.26746	1.21461
72.5833	1.4934	1.27015	1.22175
72.6667	1.50254	1.27286	1.23146
72.75	1.50254	1.26746	1.22901
72.8333	1.50254	1.27286	1.22901
72.9167	1.50719	1.27286	1.22658
73	1.50719	1.27286	1.23888
73.0833	1.51188	1.27286	1.23392
73.1667	1.51188	1.27286	1.23146
73.25	1.51188	1.27286	1.23392
73.3333	1.51188	1.27015	1.23392
73.4167	1.51663	1.27286	1.23392
73.5	1.51663	1.27286	1.24644
73.5833	1.52628	1.27286	1.23639
73.6667	1.52143	1.27286	1.24644
73.75	1.52628	1.27015	1.2439
73.8333	1.52628	1.27558	1.24139
73.9167	1.53119	1.27286	1.24644
74	1.53119	1.27558	1.24644
74.0833	1.53615	1.27286	1.24898
74.1667	1.53615	1.27558	1.25154
74.25	1.53615	1.27558	1.25154
74.3333	1.53615	1.27286	1.25154
74.4167	1.54117	1.27832	1.25412
74.5	1.54117	1.27832	1.25412
74.5833	1.54625	1.27558	1.25671
74.6667	1.54117	1.27286	1.25932
74.75	1.55139	1.27558	1.26459
74.8333	1.54625	1.28108	1.25671
74.9167	1.55139	1.27832	1.25671
75	1.55139	1.28385	1.25671
75.0833	1.55659	1.28385	1.25932
75.1667	1.55659	1.27832	1.26195
75.25	1.55659	1.28108	1.25932
75.3333	1.55659	1.28108	1.26195
75.4167	1.55659	1.28385	1.26195
75.5	1.56719	1.27832	1.26195
75.5833	1.57258	1.28108	1.26459
75.6667	1.56186	1.28664	1.26459
75.75	1.56719	1.28385	1.26724
75.8333	1.56186	1.28385	1.26724
75.9167	1.56719	1.28385	1.26459
76	1.56719	1.28108	1.26724
76.0833	1.57258	1.28946	1.26724
76.1667	1.57258	1.28664	1.27261
76.25	1.57258	1.28664	1.27261
76.3333	1.57258	1.28664	1.26992
76.4167	1.57258	1.28664	1.27261
76.5	1.57804	1.28664	1.26992
76.5833	1.57258	1.28664	1.27261
76.6667	1.57258	1.28664	1.26992
76.75	1.57258	1.28385	1.26992
76.8333	1.57804	1.28664	1.27261
76.9167	1.57804	1.28664	1.27261
77	1.57804	1.29228	1.27803
77.0833	1.57804	1.28946	1.27531
77.1667	1.57804	1.29228	1.28077
77.25	1.58358	1.28946	1.28077
77.3333	1.57804	1.298	1.28631
77.4167	1.58358	1.28946	1.28631
77.5	1.57804	1.29228	1.2891
77.5833	1.58358	1.29513	1.28631
77.6667	1.58358	1.29513	1.28631
77.75	1.58358	1.298	1.2891
77.8333	1.57804	1.29228	1.29191
77.9167	1.57804	1.29228	1.29191
78	1.58358	1.29513	1.29759
78.0833	1.58358	1.29513	1.30045
78.1667	1.58358	1.29513	1.30045
78.25	1.58358	1.29513	1.30917
78.3333	1.58358	1.298	1.30917
78.4167	1.58358	1.29513	1.30917
78.5	1.58358	1.298	1.30917
78.5833	1.58358	1.30089	1.31211
78.6667	1.58358	1.30379	1.31211
78.75	1.58358	1.30089	1.31211
78.8333	1.58358	1.30089	1.31211
78.9167	1.58358	1.298	1.31508
79	1.58358	1.30089	1.31508
79.0833	1.58358	1.30379	1.31508
79.1667	1.58358	1.30671	1.31508
79.25	1.58358	1.30379	1.31211
79.3333	1.58358	1.30671	1.32107
79.4167	1.58918	1.30671	1.30917
79.5	1.58358	1.30089	1.31211
79.5833	1.57804	1.30966	1.30917
79.6667	1.58358	1.30671	1.31508
79.75	1.58358	1.30966	1.30917
79.8333	1.57804	1.30966	1.30917
79.9167	1.57804	1.30966	1.30625
80	1.57804	1.30671	1.30625
80.0833	1.58358	1.31262	1.30625
80.1667	1.57804	1.31262	1.30917
80.25	1.57804	1.30966	1.30625
80.3333	1.57804	1.31262	1.30334
80.4167	1.57804	1.30966	1.30045
80.5	1.58358	1.31262	1.30045
80.5833	1.57804	1.31262	1.29759
80.6667	1.57804	1.31262	1.29759
80.75	1.58358	1.31561	1.29474
80.8333	1.57804	1.31861	1.30045
80.9167	1.57804	1.31561	1.30045
81	1.57258	1.31561	1.29759
81.0833	1.57804	1.31561	1.29759
81.1667	1.57804	1.32164	1.29474
81.25	1.57804	1.31561	1.29474
81.3333	1.57804	1.31861	1.29191
81.4167	1.57804	1.31861	1.29191
81.5	1.57804	1.32164	1.29191
81.5833	1.58358	1.32164	1.29474
81.6667	1.57804	1.32164	1.29191
81.75	1.57804	1.32469	1.29191
81.8333	1.57804	1.32469	1.2891
81.9167	1.57804	1.32164	1.28631
82	1.58358	1.32469	1.28631
82.0833	1.58358	1.32469	1.28631
82.1667	1.57804	1.32469	1.29191
82.25	1.58358	1.32469	1.29191
82.3333	1.58358	1.32469	1.29191
82.4167	1.58358	1.32164	1.29191
82.5	1.58358	1.32164	1.29759
82.5833	1.58358	1.32776	1.30045
82.6667	1.58358	1.32469	1.29474
82.75	1.58358	1.33085	1.30045
82.8333	1.58358	1.32776	1.30917
82.9167	1.58358	1.32776	1.30917
83	1.58358	1.33396	1.30625
83.0833	1.58358	1.33085	1.31806
83.1667	1.58358	1.32776	1.31508
83.25	1.58918	1.33085	1.31806
83.3333	1.58918	1.33085	1.32107
83.4167	1.58358	1.32776	1.32107
83.5	1.58918	1.33085	1.33021
83.5833	1.58358	1.33085	1.32714
83.6667	1.58918	1.33396	1.3241
83.75	1.59486	1.33396	1.34271
83.8333	1.59486	1.33396	1.33642
83.9167	1.59486	1.3371	1.33642
84	1.59486	1.33396	1.33642
84.0833	1.59486	1.3371	1.33642
84.1667	1.59486	1.3371	1.33642
84.25	1.60061	1.34026	1.34271
84.3333	1.60061	1.34026	1.33955
84.4167	1.60061	1.34026	1.34271
84.5	1.60061	1.3371	1.34589
84.5833	1.60644	1.34344	1.34589
84.6667	1.60644	1.3371	1.3491
84.75	1.60644	1.34344	1.34589
84.8333	1.60644	1.34026	1.3491
84.9167	1.60644	1.34344	1.35233
85	1.61235	1.34026	1.35233
85.0833	1.61235	1.34344	1.35558
85.1667	1.61235	1.34344	1.35886
85.25	1.61235	1.34664	1.36216
85.3333	1.61834	1.34664	1.36216
85.4167	1.61834	1.34664	1.36549
85.5	1.61834	1.34664	1.36549
85.5833	1.61834	1.34987	1.36549
85.6667	1.61834	1.34664	1.37222
85.75	1.62441	1.34664	1.37563
85.8333	1.62441	1.34664	1.37563
85.9167	1.62441	1.34987	1.37906
86	1.63057	1.35312	1.37906
86.0833	1.63057	1.34987	1.37906
86.1667	1.63057	1.35312	1.38252
86.25	1.63057	1.34987	1.37906
86.3333	1.63057	1.35312	1.37906
86.4167	1.63682	1.35312	1.38252
86.5	1.63682	1.34987	1.38601
86.5833	1.63682	1.34987	1.38953
86.6667	1.64316	1.3564	1.38953
86.75	1.64316	1.35971	1.39665
86.8333	1.64316	1.35312	1.39307
86.9167	1.64316	1.35312	1.39307
87	1.64316	1.35312	1.39665
87.0833	1.64316	1.3564	1.39307
87.1667	1.6496	1.35312	1.40025
87.25	1.6496	1.3564	1.40025
87.3333	1.6496	1.3564	1.40025
87.4167	1.65613	1.3564	1.40025
87.5	1.65613	1.3564	1.40755
87.5833	1.65613	1.3564	1.40755
87.6667	1.65613	1.35971	1.40755
87.75	1.65613	1.35971	1.41125
87.8333	1.65613	1.36303	1.41125
87.9167	1.65613	1.35971	1.41125
88	1.65613	1.35971	1.41497
88.0833	1.66276	1.35971	1.41497
88.1667	1.66276	1.36303	1.41497
88.25	1.66276	1.36303	1.41873
88.3333	1.66949	1.36303	1.41873
88.4167	1.66949	1.36303	1.42253
88.5	1.66276	1.36303	1.42253
88.5833	1.66949	1.36303	1.42253
88.6667	1.66949	1.36303	1.42635
88.75	1.66949	1.36639	1.42635
88.8333	1.66949	1.36639	1.42635
88.9167	1.67633	1.36639	1.42635
89	1.67633	1.36639	1.42635
89.0833	1.67633	1.36639	1.42253
89.1667	1.67633	1.36977	1.42635
89.25	1.67633	1.36977	1.42635
89.3333	1.68328	1.36977	1.42635
89.4167	1.68328	1.36977	1.42635
89.5	1.68328	1.37317	1.42253
89.5833	1.69034	1.36977	1.42635
89.6667	1.68328	1.36977	1.42635
89.75	1.69034	1.37317	1.43021
89.8333	1.69034	1.36977	1.43411
89.9167	1.69034	1.37317	1.43021
90	1.69034	1.37661	1.43411
90.0833	1.69034	1.36977	1.43804
90.1667	1.69034	1.37661	1.43804
90.25	1.69752	1.37661	1.43804
90.3333	1.69752	1.38007	1.43804
90.4167	1.69752	1.38007	1.43804
90.5	1.70482	1.37661	1.43804
90.5833	1.70482	1.37317	1.43804
90.6667	1.70482	1.37661	1.442
90.75	1.69752	1.37661	1.43804
90.8333	1.70482	1.37661	1.442
90.9167	1.70482	1.37661	1.442
91	1.70482	1.37661	1.442
91.0833	1.71224	1.38355	1.442
91.1667	1.71224	1.38355	1.442
91.25	1.71224	1.38355	1.44601
91.3333	1.71224	1.38355	1.442
91.4167	1.71224	1.38007	1.43804
91.5	1.7198	1.38007	1.442
91.5833	1.7198	1.38355	1.442
91.6667	1.7198	1.38355	1.43804
91.75	1.7198	1.38007	1.442
91.8333	1.7198	1.38355	1.442
91.9167	1.7198	1.38355	1.442
92	1.7198	1.38707	1.442
92.0833	1.72748	1.38707	1.442
92.1667	1.72748	1.38707	1.442
92.25	1.72748	1.38355	1.43804
92.3333	1.72748	1.38707	1.43804
92.4167	1.72748	1.38355	1.442
92.5	1.73531	1.38355	1.44601
92.5833	1.73531	1.38355	1.45005
92.6667	1.73531	1.38707	1.45005
92.75	1.74328	1.38707	1.45413
92.8333	1.73531	1.38707	1.45413
92.9167	1.74328	1.39062	1.4624
93	1.74328	1.39062	1.45824
93.0833	1.74328	1.39062	1.46659
93.1667	1.74328	1.39062	1.4624
93.25	1.74328	1.39062	1.47083
93.3333	1.7514	1.39062	1.47083
93.4167	1.7514	1.39062	1.47083
93.5	1.7514	1.38707	1.47083
93.5833	1.7514	1.39062	1.47511
93.6667	1.7514	1.38707	1.47511
93.75	1.75967	1.39419	1.47511
93.8333	1.75967	1.39062	1.47511
93.9167	1.75967	1.39062	1.47943
94	1.75967	1.39419	1.47943
94.0833	1.75967	1.39419	1.47511
94.1667	1.75967	1.39062	1.47511
94.25	1.75967	1.39419	1.47511
94.3333	1.7681	1.39419	1.47511
94.4167	1.7681	1.39419	1.47511
94.5	1.7681	1.3978	1.4838
94.5833	1.7681	1.3978	1.4838
94.6667	1.7767	1.3978	1.47943
94.75	1.7767	1.3978	1.4838
94.8333	1.7767	1.3978	1.47943
94.9167	1.7681	1.3978	1.4838
95	1.7767	1.3978	1.47943
95.0833	1.7767	1.3978	1.47511
95.1667	1.7767	1.3978	1.47943
95.25	1.7767	1.3978	1.47511
95.3333	1.78548	1.3978	1.47511
95.4167	1.78548	1.40143	1.47943
95.5	1.78548	1.40143	1.47511
95.5833	1.78548	1.40143	1.47083
95.6667	1.78548	1.40143	1.47511
95.75	1.78548	1.40143	1.47511
95.8333	1.79443	1.40143	1.47083
95.9167	1.79443	1.40509	1.47083
96	1.79443	1.40143	1.47083
96.0833	1.79443	1.40143	1.46659
96.1667	1.79443	1.40143	1.47083
96.25	1.79443	1.40509	1.46659
96.3333	1.79443	1.40143	1.4624
96.4167	1.80357	1.40143	1.4624
96.5	1.80357	1.40509	1.4624
96.5833	1.80357	1.40509	1.45824
96.6667	1.80357	1.40509	1.45824
96.75	1.80357	1.40143	1.45824
96.8333	1.80357	1.40143	1.46659
96.9167	1.80357	1.40509	1.45824
97	1.81291	1.40509	1.45824
97.0833	1.81291	1.40509	1.4624
97.1667	1.81291	1.40509	1.4624
97.25	1.81291	1.40879	1.4624
97.3333	1.82246	1.40879	1.4624
97.4167	1.81291	1.40879	1.4624
97.5	1.81291	1.41252	1.4624
97.5833	1.80357	1.40879	1.4624
97.6667	1.81291	1.40879	1.46659
97.75	1.81291	1.40879	1.46659
97.8333	1.81291	1.41252	1.47511
97.9167	1.81291	1.40879	1.47511
98	1.82246	1.40879	1.47943
98.0833	1.82246	1.41252	1.47943
98.1667	1.82246	1.41252	1.4838
98.25	1.82246	1.41628	1.48821
98.3333	1.82246	1.41628	1.4838
98.4167	1.82246	1.41252	1.48821
98.5	1.83222	1.41252	1.48821
98.5833	1.83222	1.41628	1.49266
98.6667	1.83222	1.41252	1.49266
98.75	1.83222	1.41628	1.48821
98.8333	1.83222	1.42007	1.49266
98.9167	1.83222	1.41628	1.48821
99	1.83222	1.41628	1.48821
99.0833	1.83222	1.41628	1.48821
99.1667	1.83222	1.41628	1.48821
99.25	1.8422	1.41628	1.48821
99.3333	1.8422	1.41628	1.48821
99.4167	1.8422	1.42007	1.48821
99.5	1.8422	1.42007	1.49266
99.5833	1.8422	1.42007	1.48821
99.6667	1.8422	1.42007	1.49266
99.75	1.8422	1.42007	1.48821
99.8333	1.8422	1.42007	1.49266
99.9167	1.8422	1.42007	1.48821
100	1.8422	1.42007	1.49716
100.083	1.8422	1.42007	1.49716
100.167	1.8422	1.42007	1.49266
100.25	1.8422	1.4239	1.50171
100.333	1.85242	1.4239	1.50171
100.417	1.85242	1.4239	1.50171
100.5	1.8422	1.4239	1.50171
100.583	1.8422	1.42007	1.51095
100.667	1.8422	1.4239	1.51095
100.75	1.85242	1.4239	1.51564
100.833	1.85242	1.4239	1.51564
100.917	1.8422	1.42776	1.51564
101	1.85242	1.4239	1.51564
101.083	1.85242	1.4239	1.51564
101.167	1.8422	1.42776	1.52039
101.25	1.8422	1.4239	1.52519
101.333	1.85242	1.4239	1.52519
101.417	1.85242	1.42776	1.53004
101.5	1.85242	1.42776	1.53004
101.583	1.8422	1.42776	1.53004
101.667	1.8422	1.43165	1.53004
101.75	1.8422	1.43165	1.53004
101.833	1.85242	1.43165	1.53004
101.917	1.8422	1.43165	1.53004
102	1.85242	1.43165	1.53004
102.083	1.8422	1.43165	1.53495
102.167	1.8422	1.43165	1.53495
102.25	1.8422	1.43165	1.53991
102.333	1.8422	1.43165	1.53495
102.417	1.8422	1.43165	1.53991
102.5	1.8422	1.43558	1.53991
102.583	1.8422	1.43558	1.55001
102.667	1.8422	1.43558	1.53991
102.75	1.8422	1.43165	1.53991
102.833	1.8422	1.43165	1.53991
102.917	1.8422	1.43165	1.53991
103	1.8422	1.43558	1.54493
103.083	1.8422	1.43165	1.53991
103.167	1.8422	1.43165	1.54493
103.25	1.8422	1.43165	1.54493
103.333	1.8422	1.43558	1.54493
103.417	1.83222	1.43558	1.53991
103.5	1.83222	1.43558	1.54493
103.583	1.83222	1.43558	1.53991
103.667	1.83222	1.43558	1.53991
103.75	1.83222	1.43558	1.53991
103.833	1.83222	1.43955	1.53991
103.917	1.83222	1.43558	1.53991
104	1.83222	1.43558	1.53991
104.083	1.83222	1.43955	1.53991
104.167	1.83222	1.43955	1.53991
104.25	1.83222	1.43558	1.53991
104.333	1.82246	1.43955	1.53991
104.417	1.83222	1.43955	1.54493
104.5	1.82246	1.43955	1.54493
104.583	1.82246	1.43955	1.54493
104.667	1.82246	1.43955	1.55001
104.75	1.82246	1.43955	1.55001
104.833	1.82246	1.43955	1.55001
104.917	1.82246	1.43955	1.55001
105	1.82246	1.43955	1.55515
105.083	1.82246	1.44355	1.56035
105.167	1.82246	1.43955	1.56035
105.25	1.82246	1.44355	1.55515
105.333	1.81291	1.44355	1.56035
105.417	1.82246	1.44355	1.56035
105.5	1.81291	1.44355	1.56562
105.583	1.81291	1.43955	1.56562
105.667	1.81291	1.44355	1.57095
105.75	1.81291	1.44355	1.57095
105.833	1.81291	1.44355	1.57634
105.917	1.81291	1.44355	1.57634
106	1.81291	1.44759	1.57634
106.083	1.81291	1.44355	1.57634
106.167	1.81291	1.44355	1.57634
106.25	1.80357	1.44759	1.57634
106.333	1.81291	1.44759	1.57634
106.417	1.81291	1.44759	1.57634
106.5	1.81291	1.44759	1.57634
106.583	1.80357	1.44759	1.57634
106.667	1.80357	1.44759	1.5818
106.75	1.81291	1.44759	1.5818
106.833	1.80357	1.45167	1.5818
106.917	1.80357	1.45167	1.5818
107	1.80357	1.44759	1.5818
107.083	1.80357	1.44759	1.5818
107.167	1.80357	1.45167	1.5818
107.25	1.80357	1.45167	1.5818
107.333	1.80357	1.44759	1.5818
107.417	1.80357	1.45167	1.5818
107.5	1.80357	1.45167	1.5818
107.583	1.80357	1.45167	1.58734
107.667	1.80357	1.45167	1.58734
107.75	1.80357	1.45167	1.59294
107.833	1.80357	1.45167	1.58734
107.917	1.80357	1.45167	1.59294
108	1.80357	1.45167	1.59294
108.083	1.80357	1.45167	1.59294
108.167	1.80357	1.45167	1.59294
108.25	1.80357	1.45579	1.59294
108.333	1.80357	1.45579	1.59294
108.417	1.80357	1.45167	1.59294
108.5	1.80357	1.45579	1.59862
108.583	1.80357	1.45167	1.59862
108.667	1.81291	1.45579	1.59862
108.75	1.81291	1.45579	1.59294
108.833	1.80357	1.45579	1.59862
108.917	1.81291	1.45167	1.59862
109	1.81291	1.45579	1.59862
109.083	1.81291	1.45167	1.59862
109.167	1.81291	1.45167	1.59862
109.25	1.81291	1.45579	1.59862
109.333	1.81291	1.45579	1.60437
109.417	1.81291	1.45579	1.60437
109.5	1.81291	1.45579	1.60437
109.583	1.81291	1.45167	1.60437
109.667	1.81291	1.45167	1.60437
109.75	1.81291	1.45579	1.60437
109.833	1.81291	1.45579	1.6102
109.917	1.82246	1.45579	1.59862
110	1.82246	1.45579	1.60437
110.083	1.82246	1.45994	1.59862
110.167	1.82246	1.45579	1.59862
110.25	1.82246	1.45579	1.60437
110.333	1.82246	1.45579	1.60437
110.417	1.83222	1.45579	1.60437
110.5	1.82246	1.45579	1.59862
110.583	1.82246	1.45579	1.60437
110.667	1.82246	1.45994	1.6102
110.75	1.83222	1.45579	1.60437
110.833	1.83222	1.45579	1.59862
110.917	1.83222	1.45167	1.59862
111	1.83222	1.45579	1.59862
111.083	1.83222	1.45579	1.59294
111.167	1.83222	1.45579	1.59862
111.25	1.83222	1.45167	1.59294
111.333	1.83222	1.45579	1.59294
111.417	1.83222	1.45579	1.58734
111.5	1.8422	1.45579	1.59862
111.583	1.8422	1.45579	1.59862
111.667	1.8422	1.45579	1.59862
111.75	1.8422	1.45579	1.59862
111.833	1.8422	1.45579	1.59294
111.917	1.8422	1.45167	1.59294
112	1.8422	1.45167	1.59862
112.083	1.8422	1.45579	1.59294
112.167	1.8422	1.45167	1.59294
112.25	1.8422	1.45579	1.58734
112.333	1.8422	1.45167	1.58734
112.417	1.8422	1.45167	1.59862
112.5	1.8422	1.45579	1.60437
112.583	1.8422	1.45167	1.59862
112.667	1.85242	1.45579	1.59862
112.75	1.85242	1.45579	1.59862
112.833	1.85242	1.45167	1.59862
112.917	1.85242	1.45167	1.59862
113	1.85242	1.45579	1.59294
113.083	1.85242	1.45167	1.60437
113.167	1.85242	1.45167	1.59862
113.25	1.85242	1.45167	1.60437
113.333	1.85242	1.45579	1.60437
113.417	1.85242	1.45167	1.60437
113.5	1.85242	1.45579	1.59862
113.583	1.85242	1.45167	1.59862
113.667	1.85242	1.45167	1.60437
113.75	1.86289	1.45167	1.60437
113.833	1.86289	1.45167	1.59862
113.917	1.86289	1.45167	1.60437
114	1.86289	1.45167	1.59862
114.083	1.86289	1.45167	1.59294
114.167	1.86289	1.45167	1.59294
114.25	1.86289	1.45167	1.59294
114.333	1.86289	1.45167	1.58734
114.417	1.86289	1.45167	1.59294
114.5	1.86289	1.45167	1.59862
114.583	1.86289	1.45167	1.59862
114.667	1.86289	1.45167	1.59862
114.75	1.86289	1.45167	1.59294
114.833	1.86289	1.45167	1.59294
114.917	1.86289	1.45579	1.59294
115	1.87361	1.45167	1.59294
115.083	1.87361	1.45579	1.59294
115.167	1.87361	1.45167	1.59294
115.25	1.87361	1.45167	1.58734
115.333	1.87361	1.45167	1.5818
115.417	1.87361	1.45167	1.5818
115.5	1.87361	1.44759	1.57634
115.583	1.87361	1.45167	1.5818
115.667	1.87361	1.45167	1.5818
115.75	1.87361	1.44759	1.5818
115.833	1.87361	1.44759	1.5818
115.917	1.87361	1.45167	1.57634
116	1.87361	1.44759	1.57095
116.083	1.87361	1.44759	1.5818
116.167	1.88461	1.45167	1.57634
116.25	1.87361	1.45167	1.57095
116.333	1.88461	1.45167	1.57634
116.417	1.88461	1.44759	1.57095
116.5	1.88461	1.45167	1.57095
116.583	1.88461	1.44759	1.57095
116.667	1.88461	1.44759	1.56562
116.75	1.88461	1.44759	1.56035
116.833	1.89589	1.44759	1.56562
116.917	1.88461	1.45167	1.56035
117	1.88461	1.45167	1.56035
117.083	1.89589	1.45167	1.56035
117.167	1.89589	1.45167	1.55515
117.25	1.89589	1.44759	1.55515
117.333	1.89589	1.45167	1.55001
117.417	1.89589	1.45167	1.55515
117.5	1.89589	1.44759	1.55001
117.583	1.89589	1.45167	1.54493
117.667	1.89589	1.45579	1.55001
117.75	1.89589	1.45167	1.55001
117.833	1.89589	1.44759	1.54493
117.917	1.89589	1.45167	1.54493
118	1.89589	1.45167	1.53991
118.083	1.90747	1.44759	1.54493
118.167	1.89589	1.45167	1.55001
118.25	1.90747	1.45167	1.55001
118.333	1.90747	1.45167	1.55001
118.417	1.90747	1.45167	1.54493
118.5	1.90747	1.45167	1.54493
118.583	1.90747	1.45167	1.54493
118.667	1.90747	1.44759	1.54493
118.75	1.90747	1.45579	1.54493
118.833	1.90747	1.45167	1.54493
118.917	1.90747	1.45167	1.55001
119	1.90747	1.45167	1.54493
119.083	1.91937	1.45167	1.55001
119.167	1.90747	1.45167	1.54493
119.25	1.91937	1.45167	1.54493
119.333	1.91937	1.45579	1.55001
119.417	1.91937	1.45167	1.54493
119.5	1.91937	1.45167	1.55001
119.583	1.91937	1.44759	1.54493
119.667	1.91937	1.45167	1.54493
119.75	1.91937	1.45167	1.54493
119.833	1.91937	1.44759	1.54493
119.917	1.91937	1.45167	1.53991
120	1.91937	1.45167	1.53495

## Sheet: Fig. S5
Time	WT	∆kaiA
0.083333	0.0293232	0.133996
0.166667	0.0199004	0.124103
0.25	0.0140458	0.119223
0.333333	0.0297944	0.11401
0.416667	0.0345545	0.110116
0.5	0.0457883	0.104975
0.583333	0.043412	0.108342
0.666667	0.0429694	0.107302
0.75	0.0496219	0.101026
0.833333	0.047469	0.0909918
0.916667	0.0337423	0.0808949
1	0.0439282	0.0882312
1.08333	0.0424448	0.0858138
1.16667	0.0285804	0.0870129
1.25	0.0165062	0.0865178
1.33333	-0.00273537	0.0839707
1.41667	0.00438016	0.0753337
1.5	0.0215253	0.0819213
1.58333	0.0186611	0.0971101
1.66667	0.0282815	0.0938337
1.75	0.0489151	0.0965566
1.83333	0.0540942	0.0897004
1.91667	0.0561125	0.0938465
2	0.0532969	0.101026
2.08333	0.0565504	0.107734
2.16667	0.057839	0.106668
2.25	0.0603952	0.105453
2.33333	0.041459	0.0956324
2.41667	0.036407	0.0827763
2.5	0.0364165	0.0774166
2.58333	0.0158827	0.0723205
2.66667	-0.00230955	0.0649677
2.75	-0.00235017	0.0558638
2.83333	-0.00515819	0.0422143
2.91667	0.00619787	0.0288514
3	0.00453906	0.0280535
3.08333	-0.00853866	0.0251562
3.16667	-0.0100068	0.026434
3.25	-0.00579332	0.0204173
3.33333	-0.0112947	0.0244346
3.41667	-0.0082581	0.0226062
3.5	0.00127266	0.0264464
3.58333	0.00182801	0.0234687
3.66667	-0.000441564	0.0252386
3.75	-0.016813	0.026628
3.83333	-0.0189199	0.0308823
3.91667	-0.0178077	0.0233192
4	-0.0214319	0.0217948
4.08333	-0.0310426	0.0219347
4.16667	-0.0284766	0.019463
4.25	-0.0328541	0.0183947
4.33333	-0.0393384	0.0123498
4.41667	-0.0445178	0.01886
4.5	-0.045295	0.0163813
4.58333	-0.0446451	0.0140415
4.66667	-0.0471002	0.013514
4.75	-0.0461002	0.012391
4.83333	-0.0443606	0.00997192
4.91667	-0.035055	0.0173009
5	-0.0414378	0.0119835
5.08333	-0.045358	0.013237
5.16667	-0.0435282	0.0119877
5.25	-0.0459807	0.00905421
5.33333	-0.0416447	0.00559658
5.41667	-0.0453752	0.00283154
5.5	-0.0346561	-0.000471267
5.58333	-0.0392714	0.00075432
5.66667	-0.0385022	-0.00387374
5.75	-0.0484424	-0.012177
5.83333	-0.0525335	-0.0125473
5.91667	-0.0530577	-0.016572
6	-0.0588792	-0.013985
6.08333	-0.0530157	-0.0153733
6.16667	-0.0532206	-0.0195772
6.25	-0.053484	-0.0174816
6.33333	-0.0654143	-0.0112367
6.41667	-0.0635376	-0.0122335
6.5	-0.0667238	-0.012968
6.58333	-0.0603985	-0.0188969
6.66667	-0.0643537	-0.0203942
6.75	-0.0670117	-0.0127269
6.83333	-0.0695738	-0.014536
6.91667	-0.0649018	-0.0228262
7	-0.0613528	-0.0224805
7.08333	-0.0537932	-0.0218928
7.16667	-0.0487776	-0.0301818
7.25	-0.0407409	-0.0320487
7.33333	-0.0370098	-0.02977
7.41667	-0.0440651	-0.0258137
7.5	-0.0434628	-0.0220191
7.58333	-0.0423095	-0.033365
7.66667	-0.0385542	-0.0345591
7.75	-0.0485199	-0.0301755
7.83333	-0.053367	-0.0295764
7.91667	-0.0550766	-0.0330216
8	-0.0533322	-0.0331714
8.08333	-0.0536607	-0.0320544
8.16667	-0.0534263	-0.0353822
8.25	-0.0496138	-0.0384763
8.33333	-0.0469762	-0.0442111
8.41667	-0.0421877	-0.0402833
8.5	-0.0409006	-0.038346
8.58333	-0.0359706	-0.0372468
8.66667	-0.0371745	-0.0370156
8.75	-0.0342684	-0.0399259
8.83333	-0.0413313	-0.0429643
8.91667	-0.0420806	-0.0455238
9	-0.0475385	-0.0455076
9.08333	-0.0473378	-0.0441544
9.16667	-0.0472037	-0.0414422
9.25	-0.054699	-0.0445078
9.33333	-0.0541968	-0.0518115
9.41667	-0.0586307	-0.0573389
9.5	-0.0614225	-0.0610432
9.58333	-0.0696343	-0.0589819
9.66667	-0.0640146	-0.0552793
9.75	-0.0704569	-0.0569714
9.83333	-0.0613102	-0.0564261
9.91667	-0.065806	-0.0624073
10	-0.0645603	-0.0632669
10.0833	-0.0537346	-0.0656709
10.1667	-0.054323	-0.0554313
10.25	-0.0468478	-0.0559291
10.3333	-0.0815702	-0.0558338
10.4167	-0.0412315	-0.0581296
10.5	-0.0398943	-0.0604659
10.5833	-0.0378902	-0.060153
10.6667	-0.0448886	-0.0623715
10.75	-0.0460065	-0.0613553
10.8333	-0.0393359	-0.061394
10.9167	-0.0417713	-0.063186
11	-0.0453732	-0.0700663
11.0833	-0.0538762	-0.0699586
11.1667	-0.0498957	-0.0719119
11.25	-0.0488347	-0.0739115
11.3333	-0.0490647	-0.0661278
11.4167	-0.0497372	-0.0648
11.5	-0.0475033	-0.0634522
11.5833	-0.0415799	-0.0626539
11.6667	-0.039559	-0.0618048
11.75	-0.0421937	-0.0585657
11.8333	-0.0391013	-0.0611486
11.9167	-0.0373565	-0.0589311
12	-0.0410233	-0.0559313
12.0833	-0.0381755	-0.0546078
12.1667	-0.0428749	-0.0644516
12.25	-0.0436802	-0.0676027
12.3333	-0.0429381	-0.0685435
12.4167	-0.0468125	-0.072039
12.5	-0.0567759	-0.0717551
12.5833	-0.0545154	-0.0738593
12.6667	-0.0492349	-0.0757198
12.75	-0.046027	-0.0771752
12.8333	-0.0475841	-0.0751678
12.9167	-0.0454168	-0.0774097
13	-0.04433	-0.0760765
13.0833	-0.0417002	-0.0776513
13.1667	-0.0440195	-0.0806662
13.25	-0.0415299	-0.0776182
13.3333	-0.0414997	-0.0837696
13.4167	-0.0372787	-0.0846001
13.5	-0.0454227	-0.0800963
13.5833	-0.0429287	-0.0808627
13.6667	-0.0440054	-0.0857878
13.75	-0.0460585	-0.0822364
13.8333	-0.0447852	-0.0809961
13.9167	-0.0472885	-0.0783831
14	-0.0400458	-0.0746103
14.0833	-0.0342727	-0.0752607
14.1667	-0.0347322	-0.0726987
14.25	-0.0369237	-0.0707134
14.3333	-0.0343648	-0.0740714
14.4167	-0.0353204	-0.0743671
14.5	-0.0301786	-0.0718647
14.5833	-0.0253489	-0.0748975
14.6667	-0.0249413	-0.0769312
14.75	-0.0225382	-0.0755614
14.8333	-0.0267552	-0.0761448
14.9167	-0.0299287	-0.0756886
15	-0.0284513	-0.0752759
15.0833	-0.030704	-0.0760027
15.1667	-0.0277288	-0.0751354
15.25	-0.0295902	-0.0731963
15.3333	-0.0322256	-0.0750161
15.4167	-0.0342761	-0.0709516
15.5	-0.0301377	-0.0698413
15.5833	-0.0283389	-0.0702573
15.6667	-0.0221426	-0.0685491
15.75	-0.024078	-0.0696158
15.8333	-0.0119624	-0.0685722
15.9167	-0.0081044	-0.0669949
16	-0.000537988	-0.0615552
16.0833	0.00052634	-0.0632223
16.1667	-0.00066444	-0.0603152
16.25	0.000155711	-0.0621757
16.3333	-0.00291773	-0.0612977
16.4167	0.00232622	-0.0633644
16.5	0.0084246	-0.0661972
16.5833	0.00964588	-0.0608999
16.6667	0.000211042	-0.0618445
16.75	0.00336463	-0.0621382
16.8333	0.00339562	-0.0631965
16.9167	0.0044375	-0.0588293
17	0.00784179	-0.0586795
17.0833	0.00998148	-0.0563099
17.1667	0.0122571	-0.055592
17.25	0.0107585	-0.0520538
17.3333	0.0108514	-0.0512474
17.4167	0.0232792	-0.0544062
17.5	0.0374119	-0.0540284
17.5833	0.0396239	-0.051949
17.6667	0.0413019	-0.0532507
17.75	0.0469962	-0.0540767
17.8333	0.0509829	-0.0532061
17.9167	0.0569435	-0.0567707
18	0.0612851	-0.0581196
18.0833	0.0737825	-0.0556538
18.1667	0.0713107	-0.0519658
18.25	0.0726004	-0.0491051
18.3333	0.0721964	-0.0469872
18.4167	0.0698763	-0.0485705
18.5	0.0748447	-0.0493553
18.5833	0.0802353	-0.0479489
18.6667	0.0873134	-0.0467886
18.75	0.0905188	-0.0443401
18.8333	0.0934957	-0.040926
18.9167	0.0837653	-0.0428868
19	0.0827834	-0.0456566
19.0833	0.0772198	-0.0463325
19.1667	0.0706646	-0.0431701
19.25	0.0771813	-0.0425558
19.3333	0.0707934	-0.0420981
19.4167	0.0656053	-0.0414063
19.5	0.0633216	-0.0419365
19.5833	0.0657572	-0.0409042
19.6667	0.0653542	-0.0402401
19.75	0.0706711	-0.0402662
19.8333	0.0775519	-0.0364254
19.9167	0.0804909	-0.0344265
20	0.0819649	-0.0379988
20.0833	0.0789887	-0.0327924
20.1667	0.0804969	-0.0300705
20.25	0.082609	-0.0284265
20.3333	0.0821984	-0.0282466
20.4167	0.0793321	-0.0254042
20.5	0.0825882	-0.0251297
20.5833	0.0827412	-0.0234977
20.6667	0.0782705	-0.0219848
20.75	0.0772971	-0.0197953
20.8333	0.0778712	-0.0165948
20.9167	0.0785385	-0.0192671
21	0.0782517	-0.0185018
21.0833	0.0800923	-0.0174706
21.1667	0.0838057	-0.0151011
21.25	0.0841574	-0.0162072
21.3333	0.08653	-0.0153631
21.4167	0.0837094	-0.0144043
21.5	0.0859377	-0.0147392
21.5833	0.0877718	-0.0150666
21.6667	0.0900158	-0.0153416
21.75	0.0898701	-0.012982
21.8333	0.0924562	-0.0118095
21.9167	0.0945232	-0.0130116
22	0.091135	-0.00855475
22.0833	0.0891876	-0.00844342
22.1667	0.0873636	-0.00592407
22.25	0.0898504	-0.00254048
22.3333	0.0894315	-0.00106227
22.4167	0.0896949	0.000448201
22.5	0.0901952	0.00296977
22.5833	0.0908179	0.00574401
22.6667	0.0901063	0.00485763
22.75	0.0883131	0.00525106
22.8333	0.0894237	0.00280366
22.9167	0.0924586	0.00550023
23	0.0940103	0.00616539
23.0833	0.0962119	0.00566751
23.1667	0.0989427	0.00797538
23.25	0.0998809	0.00688861
23.3333	0.100238	0.00678059
23.4167	0.0999703	0.00495269
23.5	0.10017	0.00717855
23.5833	0.101032	0.00926873
23.6667	0.102057	0.00904461
23.75	0.100277	0.011899
23.8333	0.100258	0.0109724
23.9167	0.0975864	0.0118296
24	0.0968999	0.0126655
24.0833	0.0997468	0.0155815
24.1667	0.102063	0.01887
24.25	0.102574	0.0211842
24.3333	0.10306	0.021278
24.4167	0.102815	0.0227253
24.5	0.101825	0.0243935
24.5833	0.10317	0.022447
24.6667	0.102573	0.025109
24.75	0.103082	0.0270192
24.8333	0.102917	0.0269237
24.9167	0.100805	0.0268269
25	0.097766	0.0266273
25.0833	0.0976919	0.030029
25.1667	0.0965722	0.0351908
25.25	0.0967757	0.0345567
25.3333	0.0963436	0.0378811
25.4167	0.0951002	0.0415148
25.5	0.0947926	0.0426914
25.5833	0.0943083	0.0435972
25.6667	0.0942743	0.044462
25.75	0.0936076	0.0459932
25.8333	0.0950082	0.0468739
25.9167	0.094841	0.0463422
26	0.0959057	0.0459187
26.0833	0.0951291	0.0472607
26.1667	0.0933153	0.0451896
26.25	0.0923568	0.0453591
26.3333	0.0914541	0.0454769
26.4167	0.0910787	0.0446944
26.5	0.088944	0.0459599
26.5833	0.0870881	0.0466632
26.6667	0.0837185	0.0483845
26.75	0.0806197	0.0487597
26.8333	0.0787201	0.0488753
26.9167	0.0768883	0.0496681
27	0.0774278	0.0522185
27.0833	0.0755886	0.0518291
27.1667	0.0756346	0.0523237
27.25	0.0730189	0.0547351
27.3333	0.0707155	0.0542545
27.4167	0.0684293	0.0547656
27.5	0.0675514	0.0548431
27.5833	0.0689198	0.0555602
27.6667	0.0665274	0.0552039
27.75	0.0646223	0.056131
27.8333	0.0649455	0.055236
27.9167	0.0656924	0.0555796
28	0.0625046	0.0584884
28.0833	0.059913	0.0594191
28.1667	0.0584392	0.0593403
28.25	0.0566847	0.0604576
28.3333	0.0561579	0.059924
28.4167	0.0522963	0.0594526
28.5	0.0513731	0.0595226
28.5833	0.0512996	0.0597074
28.6667	0.0469783	0.0627832
28.75	0.0437833	0.0626623
28.8333	0.042873	0.0627636
28.9167	0.041925	0.0637091
29	0.0400117	0.0655065
29.0833	0.0396097	0.0656548
29.1667	0.0365904	0.0676475
29.25	0.0346479	0.0678884
29.3333	0.0338326	0.0691855
29.4167	0.0337196	0.0685606
29.5	0.0323253	0.066676
29.5833	0.0300807	0.0680131
29.6667	0.0273234	0.0671983
29.75	0.0265143	0.0668231
29.8333	0.025383	0.0674411
29.9167	0.0239939	0.0681794
30	0.0226065	0.0674096
30.0833	0.0229504	0.0685533
30.1667	0.020765	0.0705561
30.25	0.0171824	0.0747259
30.3333	0.0164264	0.0756006
30.4167	0.0153552	0.0758328
30.5	0.0137348	0.0757546
30.5833	0.0123441	0.0748701
30.6667	0.0113871	0.075271
30.75	0.00942878	0.0746647
30.8333	0.00938974	0.0749209
30.9167	0.00835091	0.0760115
31	0.00618382	0.0738368
31.0833	0.00453095	0.0719139
31.1667	0.00367679	0.0716813
31.25	0.00213787	0.0709834
31.3333	0.00119217	0.0700345
31.4167	-0.000584324	0.0711492
31.5	-0.00260608	0.0715029
31.5833	-0.00220513	0.0722058
31.6667	-0.00475197	0.0719646
31.75	-0.00705558	0.0703007
31.8333	-0.00654797	0.0701087
31.9167	-0.00601966	0.0698542
32	-0.00854363	0.070552
32.0833	-0.0104884	0.0731139
32.1667	-0.0115389	0.0729155
32.25	-0.0117858	0.0741833
32.3333	-0.0126059	0.0728819
32.4167	-0.0150358	0.0719776
32.5	-0.0171965	0.0728194
32.5833	-0.0176915	0.0735587
32.6667	-0.0190873	0.0740268
32.75	-0.0202309	0.072808
32.8333	-0.0211908	0.0718997
32.9167	-0.02064	0.0691545
33	-0.02061	0.069458
33.0833	-0.0210053	0.067151
33.1667	-0.0202848	0.0683525
33.25	-0.0200942	0.0699495
33.3333	-0.0206529	0.070145
33.4167	-0.0230119	0.0689499
33.5	-0.0242262	0.0675478
33.5833	-0.0242323	0.0688183
33.6667	-0.0258677	0.0703262
33.75	-0.0267374	0.0707993
33.8333	-0.0284854	0.0719624
33.9167	-0.0305698	0.0716327
34	-0.0317114	0.0708015
34.0833	-0.0345103	0.0682615
34.1667	-0.0344356	0.0660637
34.25	-0.0351922	0.0661838
34.3333	-0.035982	0.0658145
34.4167	-0.0387963	0.0648484
34.5	-0.0392718	0.0628362
34.5833	-0.0407206	0.0632286
34.6667	-0.0425932	0.0620175
34.75	-0.0422557	0.0618943
34.8333	-0.0438835	0.0600319
34.9167	-0.0438706	0.0613156
35	-0.0442975	0.0609664
35.0833	-0.0447947	0.0601083
35.1667	-0.0469243	0.06147
35.25	-0.0467837	0.0595493
35.3333	-0.0462289	0.0595743
35.4167	-0.046203	0.0583675
35.5	-0.0444158	0.0572233
35.5833	-0.0470255	0.0565103
35.6667	-0.0485926	0.0570861
35.75	-0.0489384	0.0546076
35.8333	-0.0490471	0.0536346
35.9167	-0.0486211	0.0518099
36	-0.048616	0.0493361
36.0833	-0.0515816	0.0478611
36.1667	-0.0540102	0.0450222
36.25	-0.0549555	0.0432894
36.3333	-0.0556767	0.0425405
36.4167	-0.0561527	0.0401831
36.5	-0.0552826	0.0377857
36.5833	-0.0572013	0.0357585
36.6667	-0.0585403	0.0349909
36.75	-0.0579587	0.0349587
36.8333	-0.0578119	0.0330354
36.9167	-0.057474	0.0324612
37	-0.0570359	0.0312551
37.0833	-0.0586631	0.030344
37.1667	-0.0586397	0.0291481
37.25	-0.0582241	0.0269373
37.3333	-0.0609069	0.0257199
37.4167	-0.0609121	0.0246107
37.5	-0.0615705	0.0229657
37.5833	-0.0630674	0.0216158
37.6667	-0.0647596	0.0202758
37.75	-0.0642291	0.0182928
37.8333	-0.0660955	0.0164052
37.9167	-0.0663182	0.0157598
38	-0.0682413	0.0131897
38.0833	-0.0689462	0.0125454
38.1667	-0.0679201	0.0107745
38.25	-0.0667227	0.00867722
38.3333	-0.0686157	0.00644355
38.4167	-0.0705001	0.00258387
38.5	-0.0722748	0.000758802
38.5833	-0.0730624	-0.00032547
38.6667	-0.0723374	-0.00160556
38.75	-0.0716942	-0.00557686
38.8333	-0.0734684	-0.00590437
38.9167	-0.073433	-0.00730852
39	-0.0728314	-0.00969368
39.0833	-0.0755786	-0.0109513
39.1667	-0.0759608	-0.0124777
39.25	-0.0764578	-0.0116048
39.3333	-0.0753802	-0.0124871
39.4167	-0.0766749	-0.0152419
39.5	-0.0766711	-0.0160031
39.5833	-0.0765785	-0.016968
39.6667	-0.0759449	-0.0203013
39.75	-0.0772806	-0.0218067
39.8333	-0.0783753	-0.02106
39.9167	-0.0763673	-0.0229341
40	-0.0747321	-0.0244155
40.0833	-0.0736748	-0.0272056
40.1667	-0.072647	-0.029386
40.25	-0.071013	-0.0303679
40.3333	-0.0696298	-0.0318602
40.4167	-0.0696811	-0.0324845
40.5	-0.0682112	-0.0333759
40.5833	-0.0652592	-0.0360495
40.6667	-0.0644497	-0.0398693
40.75	-0.0632794	-0.0413508
40.8333	-0.0621706	-0.0434992
40.9167	-0.0586367	-0.0444358
41	-0.0581686	-0.0426765
41.0833	-0.0577659	-0.0425859
41.1667	-0.0566057	-0.042269
41.25	-0.0558098	-0.0437389
41.3333	-0.0552723	-0.0439439
41.4167	-0.0546487	-0.0411254
41.5	-0.0534564	-0.0399708
41.5833	-0.0514526	-0.0388468
41.6667	-0.0496097	-0.0380165
41.75	-0.0509316	-0.0386144
41.8333	-0.0485445	-0.0419324
41.9167	-0.0466947	-0.0423529
42	-0.0460104	-0.0437768
42.0833	-0.0439614	-0.0435035
42.1667	-0.0420594	-0.0439116
42.25	-0.0402197	-0.0465364
42.3333	-0.038159	-0.0477505
42.4167	-0.0373616	-0.0480481
42.5	-0.0357582	-0.0480817
42.5833	-0.0339861	-0.0477538
42.6667	-0.0321665	-0.0463658
42.75	-0.0296332	-0.0472193
42.8333	-0.0269494	-0.0461809
42.9167	-0.025423	-0.0467936
43	-0.023539	-0.046127
43.0833	-0.0224968	-0.0455855
43.1667	-0.0204386	-0.0448747
43.25	-0.0200499	-0.0436481
43.3333	-0.019347	-0.0425589
43.4167	-0.0174045	-0.0418054
43.5	-0.0166145	-0.0425265
43.5833	-0.0144848	-0.0419803
43.6667	-0.0136711	-0.0412595
43.75	-0.0108913	-0.0408114
43.8333	-0.0102584	-0.0413037
43.9167	-0.0087904	-0.0401281
44	-0.00837484	-0.0399282
44.0833	-0.00678019	-0.0407639
44.1667	-0.00497598	-0.041385
44.25	-0.00338017	-0.0396883
44.3333	-0.00116329	-0.0379553
44.4167	-0.00197612	-0.0345325
44.5	0.0014837	-0.0343157
44.5833	0.00121882	-0.0331809
44.6667	0.00326299	-0.0302261
44.75	0.00469876	-0.029963
44.8333	0.0061596	-0.0279819
44.9167	0.00773049	-0.026095
45	0.00875548	-0.0234716
45.0833	0.0101	-0.0221099
45.1667	0.0110971	-0.0212917
45.25	0.0118933	-0.0222329
45.3333	0.0123416	-0.0206169
45.4167	0.0138944	-0.0193125
45.5	0.0150428	-0.0202449
45.5833	0.0164743	-0.018645
45.6667	0.0182493	-0.0166606
45.75	0.0192864	-0.0163695
45.8333	0.020905	-0.0168863
45.9167	0.0209197	-0.0178613
46	0.0214775	-0.0169596
46.0833	0.0226284	-0.0164261
46.1667	0.0240647	-0.0156307
46.25	0.0251537	-0.0149662
46.3333	0.0263497	-0.0126849
46.4167	0.0264653	-0.0119848
46.5	0.0264164	-0.011688
46.5833	0.0271226	-0.0104318
46.6667	0.0283188	-0.00936247
46.75	0.0295336	-0.00753287
46.8333	0.030738	-0.00704906
46.9167	0.0312488	-0.00609185
47	0.0325853	-0.00581984
47.0833	0.0340413	-0.00447203
47.1667	0.0340138	-0.00436164
47.25	0.0354224	-0.00329764
47.3333	0.0365991	-0.00397886
47.4167	0.0374788	-0.00293291
47.5	0.036991	-0.000748169
47.5833	0.0385648	-0.00102065
47.6667	0.0389451	0.000357028
47.75	0.0397295	0.00138989
47.8333	0.0397909	0.00250431
47.9167	0.0389874	0.00377069
48	0.0397294	0.00455563
48.0833	0.0391029	0.00710976
48.1667	0.0391375	0.00740437
48.25	0.0397256	0.00733037
48.3333	0.0394503	0.00759711
48.4167	0.0388515	0.0103914
48.5	0.0380097	0.0114702
48.5833	0.0387235	0.0127196
48.6667	0.0376798	0.0126514
48.75	0.0377346	0.0132355
48.8333	0.036611	0.0146194
48.9167	0.0360579	0.0154469
49	0.0357073	0.0168654
49.0833	0.0354728	0.0186005
49.1667	0.0364053	0.0186887
49.25	0.0350808	0.0188108
49.3333	0.0347729	0.0191453
49.4167	0.0325515	0.0188468
49.5	0.0315731	0.0195788
49.5833	0.0308462	0.0204415
49.6667	0.0310294	0.0197515
49.75	0.0306321	0.0194966
49.8333	0.0292133	0.0193031
49.9167	0.0271365	0.01928
50	0.0251317	0.0193333
50.0833	0.0242505	0.0183389
50.1667	0.0230513	0.0181204
50.25	0.0237376	0.0190169
50.3333	0.0230905	0.0192781
50.4167	0.0221168	0.0187112
50.5	0.0204322	0.0185061
50.5833	0.0193446	0.0184449
50.6667	0.0189669	0.0178769
50.75	0.0188289	0.017489
50.8333	0.0176593	0.0171667
50.9167	0.0180127	0.0170459
51	0.0174052	0.0169583
51.0833	0.0152671	0.0166938
51.1667	0.0138931	0.0170346
51.25	0.0139041	0.0177779
51.3333	0.0130946	0.0178199
51.4167	0.0119331	0.0179686
51.5	0.0108821	0.017855
51.5833	0.00901461	0.0178658
51.6667	0.00843912	0.017944
51.75	0.00622065	0.0177568
51.8333	0.00449668	0.016895
51.9167	0.00254821	0.0167348
52	0.00273225	0.0155053
52.0833	0.000622786	0.0149211
52.1667	-0.000661687	0.0148691
52.25	-0.00157564	0.0147883
52.3333	-0.0036336	0.0156963
52.4167	-0.00418358	0.0149809
52.5	-0.00578904	0.0152414
52.5833	-0.00670701	0.0155016
52.6667	-0.00692849	0.0152545
52.75	-0.00616746	0.0151962
52.8333	-0.00819244	0.0155959
52.9167	-0.00932594	0.0149763
53	-0.0104244	0.0153109
53.0833	-0.0121304	0.0142928
53.1667	-0.0119765	0.0124375
53.25	-0.0133685	0.0123172
53.3333	-0.0146335	0.0115082
53.4167	-0.0154101	0.0112122
53.5	-0.0172226	0.0118859
53.5833	-0.0193137	0.0111469
53.6667	-0.0202948	0.0112533
53.75	-0.0215049	0.0105026
53.8333	-0.022287	0.00989691
53.9167	-0.0235366	0.0105541
54	-0.0250497	0.0106524
54.0833	-0.0263514	0.0103339
54.1667	-0.0278226	0.0105732
54.25	-0.0299683	0.0100911
54.3333	-0.030847	0.0095949
54.4167	-0.0320917	0.0091164
54.5	-0.0334585	0.00886063
54.5833	-0.0345937	0.00878535
54.6667	-0.0353346	0.00761558
54.75	-0.0360794	0.00795426
54.8333	-0.0367577	0.00687514
54.9167	-0.0371851	0.00602766
55	-0.0370965	0.00465208
55.0833	-0.0379754	0.00428979
55.1667	-0.0389819	0.00452637
55.25	-0.0398554	0.00380325
55.3333	-0.0411894	0.0017684
55.4167	-0.0414079	0.000559028
55.5	-0.0427395	0.000448936
55.5833	-0.0423906	-0.000133683
55.6667	-0.0434072	-0.00149565
55.75	-0.0436559	-0.00217213
55.8333	-0.0442646	-0.00201515
55.9167	-0.0448738	-0.00276112
56	-0.0451231	-0.00428402
56.0833	-0.0462049	-0.00358267
56.1667	-0.0454597	-0.00428048
56.25	-0.0464536	-0.00435663
56.3333	-0.0472115	-0.00365013
56.4167	-0.048928	-0.0042556
56.5	-0.049428	-0.00625535
56.5833	-0.051015	-0.0038474
56.6667	-0.0521281	-0.00487056
56.75	-0.0524227	-0.00537247
56.8333	-0.0529964	-0.00553176
56.9167	-0.0520796	-0.00658763
57	-0.0534138	-0.00616947
57.0833	-0.0546486	-0.00598208
57.1667	-0.054771	-0.00760669
57.25	-0.0546684	-0.00772707
57.3333	-0.0551303	-0.00867844
57.4167	-0.0553608	-0.00943481
57.5	-0.0550818	-0.00937036
57.5833	-0.0554204	-0.00986691
57.6667	-0.054732	-0.0111339
57.75	-0.0548427	-0.012074
57.8333	-0.0552139	-0.0123984
57.9167	-0.0545867	-0.0133491
58	-0.054671	-0.0136401
58.0833	-0.0552749	-0.0139819
58.1667	-0.0555154	-0.0144371
58.25	-0.0558599	-0.0145565
58.3333	-0.0564734	-0.0154069
58.4167	-0.0566486	-0.0155458
58.5	-0.0581957	-0.0144329
58.5833	-0.0591305	-0.014848
58.6667	-0.0593413	-0.0153271
58.75	-0.0593906	-0.0154735
58.8333	-0.0591165	-0.0150517
58.9167	-0.0587335	-0.0156444
59	-0.0586015	-0.0148051
59.0833	-0.0582946	-0.0148636
59.1667	-0.0580223	-0.0146282
59.25	-0.0578245	-0.0138778
59.3333	-0.0573008	-0.0149205
59.4167	-0.0577702	-0.0135897
59.5	-0.0573361	-0.0127953
59.5833	-0.0567276	-0.0127121
59.6667	-0.0574682	-0.0129898
59.75	-0.0576493	-0.0117188
59.8333	-0.0575605	-0.0125281
59.9167	-0.0574038	-0.012107
60	-0.0574331	-0.0122896
60.0833	-0.057161	-0.0119061
60.1667	-0.0567315	-0.011431
60.25	-0.0556845	-0.0126929
60.3333	-0.0555747	-0.0136044
60.4167	-0.0553234	-0.0140502
60.5	-0.0540957	-0.0136779
60.5833	-0.0537725	-0.0139534
60.6667	-0.0530805	-0.0134583
60.75	-0.052442	-0.0143621
60.8333	-0.0520931	-0.0137344
60.9167	-0.0519302	-0.0151777
61	-0.051777	-0.0152954
61.0833	-0.0510768	-0.0148344
61.1667	-0.0511487	-0.0141373
61.25	-0.0502907	-0.0132773
61.3333	-0.0504428	-0.0137476
61.4167	-0.05027	-0.0149394
61.5	-0.0502062	-0.0152254
61.5833	-0.0490765	-0.0148778
61.6667	-0.047666	-0.0139476
61.75	-0.047278	-0.0131516
61.8333	-0.0465861	-0.0124574
61.9167	-0.0465917	-0.0110684
62	-0.045639	-0.0114205
62.0833	-0.0461344	-0.0119148
62.1667	-0.0447258	-0.0116056
62.25	-0.0428279	-0.0105733
62.3333	-0.04229	-0.0100836
62.4167	-0.0422897	-0.00966879
62.5	-0.042419	-0.0107968
62.5833	-0.0416419	-0.0101719
62.6667	-0.0410214	-0.010347
62.75	-0.040525	-0.0110422
62.8333	-0.0398977	-0.0108354
62.9167	-0.037786	-0.0100645
63	-0.0371314	-0.00947723
63.0833	-0.0370429	-0.0094707
63.1667	-0.0352085	-0.00910895
63.25	-0.0345522	-0.00903397
63.3333	-0.0328894	-0.00785835
63.4167	-0.0313023	-0.00852732
63.5	-0.0297593	-0.00827386
63.5833	-0.0282364	-0.00867858
63.6667	-0.0266511	-0.00742929
63.75	-0.0268979	-0.00796497
63.8333	-0.0261573	-0.00886684
63.9167	-0.0253713	-0.00842691
64	-0.0254594	-0.00745836
64.0833	-0.0236691	-0.00673041
64.1667	-0.023607	-0.00624126
64.25	-0.0226159	-0.0059057
64.3333	-0.02236	-0.00593374
64.4167	-0.0217336	-0.005149
64.5	-0.0205084	-0.00579645
64.5833	-0.0197287	-0.00471351
64.6667	-0.0192322	-0.00332659
64.75	-0.0178888	-0.00294987
64.8333	-0.016074	-0.00338437
64.9167	-0.0157604	-0.00355769
65	-0.0137238	-0.00442283
65.0833	-0.0126489	-0.00347658
65.1667	-0.0110105	-0.00323437
65.25	-0.00975981	-0.00301298
65.3333	-0.00891221	-0.00247701
65.4167	-0.00742374	-0.00293029
65.5	-0.00611338	-0.00326759
65.5833	-0.00516914	-0.00348913
65.6667	-0.00459102	-0.00362031
65.75	-0.00375652	-0.00386512
65.8333	-0.00335964	-0.00378478
65.9167	-0.00272589	-0.00456829
66	-0.00227675	-0.00441183
66.0833	-0.00134474	-0.00430043
66.1667	-0.000269362	-0.00485869
66.25	0.0013994	-0.00469339
66.3333	0.00307604	-0.00446655
66.4167	0.00416854	-0.00376777
66.5	0.00592643	-0.00369285
66.5833	0.00703169	-0.00361638
66.6667	0.0082623	-0.00331959
66.75	0.0096513	-0.00312167
66.8333	0.0110937	-0.00390663
66.9167	0.0122294	-0.00201942
67	0.0132115	-0.000742507
67.0833	0.0141885	0.000354133
67.1667	0.0146873	0.000701088
67.25	0.015951	0.00106677
67.3333	0.0161116	0.00115097
67.4167	0.0175225	0.00167968
67.5	0.0186514	0.00258611
67.5833	0.019661	0.00279433
67.6667	0.02086	0.00261249
67.75	0.0219889	0.00236084
67.8333	0.0230397	0.0014457
67.9167	0.0240353	0.00132766
68	0.0245933	0.000977123
68.0833	0.0257746	0.000130685
68.1667	0.0267178	0.000506736
68.25	0.0281024	-0.000126312
68.3333	0.0286653	-0.000663268
68.4167	0.0296031	-0.000111741
68.5	0.0302347	-0.00048412
68.5833	0.0303537	-0.00205001
68.6667	0.031377	-0.00194103
68.75	0.0314747	-0.00247796
68.8333	0.0329233	-0.0016686
68.9167	0.0340791	-0.00133659
69	0.0348884	-0.00106308
69.0833	0.03579	-0.000637306
69.1667	0.036865	-0.000729666
69.25	0.0379583	-0.000851551
69.3333	0.0392029	-0.000738568
69.4167	0.0406839	0.000486472
69.5	0.0411248	0.000955182
69.5833	0.042052	0.000657751
69.6667	0.042305	0.000505973
69.75	0.0427794	0.000595258
69.8333	0.0436837	9.39968e-05
69.9167	0.0441152	-0.000313618
70	0.0443402	0.000175423
70.0833	0.0450914	-0.000137487
70.1667	0.045595	0.000200233
70.25	0.04615	-0.000223378
70.3333	0.0464488	-0.000413156
70.4167	0.0467569	-0.0001769
70.5	0.0476774	-0.0011246
70.5833	0.0482168	-0.00172546
70.6667	0.0488044	-0.0022075
70.75	0.0495664	-0.0021231
70.8333	0.0505732	-0.00244067
70.9167	0.0509304	-0.00292581
71	0.0510219	-0.00338453
71.0833	0.0513263	-0.00372462
71.1667	0.0523184	-0.00403609
71.25	0.0528385	-0.00480694
71.3333	0.0534283	-0.00450197
71.4167	0.053067	-0.00387259
71.5	0.0533435	-0.00362839
71.5833	0.0527753	-0.00441518
71.6667	0.0533975	-0.00449696
71.75	0.0530465	-0.00392113
71.8333	0.0533974	-0.0038443
71.9167	0.05381	-0.00368526
72	0.0535205	-0.00409882
72.0833	0.0532293	-0.00463197
72.1667	0.053118	-0.00512234
72.25	0.0534899	-0.0059297
72.3333	0.0532103	-0.00549387
72.4167	0.0538669	-0.00554165
72.5	0.0532703	-0.00621823
72.5833	0.0538836	-0.00655463
72.6667	0.0535617	-0.00684244
72.75	0.0536496	-0.00758126
72.8333	0.0536059	-0.00741251
72.9167	0.0540064	-0.00710797
73	0.0537463	-0.00734565
73.0833	0.0537675	-0.00756835
73.1667	0.053679	-0.00848829
73.25	0.0530994	-0.00891744
73.3333	0.053307	-0.00922602
73.4167	0.0527335	-0.00992764
73.5	0.0527133	-0.0104603
73.5833	0.0514549	-0.0104744
73.6667	0.0509323	-0.0108491
73.75	0.050875	-0.0109474
73.8333	0.0503056	-0.0112728
73.9167	0.0489505	-0.0115503
74	0.0486151	-0.0117385
74.0833	0.0478206	-0.0112979
74.1667	0.0465679	-0.0114714
74.25	0.0455965	-0.0118089
74.3333	0.044524	-0.0121037
74.4167	0.0440092	-0.0124797
74.5	0.0434462	-0.0126704
74.5833	0.0416846	-0.0129415
74.6667	0.0406662	-0.0125628
74.75	0.0407187	-0.0130341
74.8333	0.0394695	-0.0129943
74.9167	0.0384535	-0.0129774
75	0.0378544	-0.0123328
75.0833	0.0367891	-0.0115736
75.1667	0.0362886	-0.0108195
75.25	0.0357429	-0.009807
75.3333	0.0344065	-0.00949042
75.4167	0.0336249	-0.00868533
75.5	0.0321086	-0.0083993
75.5833	0.0307676	-0.00701395
75.6667	0.0297149	-0.00695109
75.75	0.029174	-0.0068805
75.8333	0.0276999	-0.0065452
75.9167	0.026926	-0.00695238
76	0.0254075	-0.00715605
76.0833	0.0236593	-0.00760801
76.1667	0.0226994	-0.00682886
76.3333	0.02065	-0.00726863
76.4167	0.0201544	-0.00728597
76.5	0.0186447	-0.0078516
76.5833	0.0171827	-0.00800672
76.6667	0.0154401	-0.00758636
76.75	0.0136627	-0.00828209
76.8333	0.0118832	-0.00853652
76.9167	0.0110769	-0.00846507
77	0.0100404	-0.00824412
77.0833	0.00927768	-0.00865868
77.1667	0.00879426	-0.00829975
77.25	0.00780064	-0.00783554
77.3333	0.00685481	-0.00722524
77.4167	0.00641975	-0.00660146
77.5	0.00621799	-0.00640099
77.5833	0.00628701	-0.00576445
77.6667	0.00612731	-0.00461043
77.75	0.0054149	-0.00425513
77.8333	0.00521078	-0.00393935
77.9167	0.00399093	-0.00353432
78	0.00281787	-0.00401099
78.0833	0.00183209	-0.0031008
78.1667	0.00210759	-0.00300935
78.25	0.00107237	-0.00308882
78.3333	-0.000424062	-0.00392031
78.4167	-0.00089073	-0.00292699
78.5	-0.00215311	-0.00283667
78.5833	-0.0028537	-0.0017901
78.6667	-0.00383404	-0.00149808
78.75	-0.00453308	-0.00127639
78.8333	-0.00527935	-0.00115785
78.9167	-0.00550986	-0.00118407
79	-0.00672158	-0.000810011
79.0833	-0.00741752	0.000464085
79.1667	-0.0078292	0.000980224
79.25	-0.0083321	0.00122861
79.3333	-0.00902573	0.00142745
79.4167	-0.00923809	0.000854522
79.5	-0.00959366	0.00167884
79.5833	-0.00928998	0.00215971
79.6667	-0.00992254	0.00181899
79.75	-0.0107888	0.00174203
79.8333	-0.0106493	0.00298002
79.9167	-0.0105801	0.00213659
80	-0.0107365	0.00217373
80.0833	-0.0111247	0.0026413
80.1667	-0.0112877	0.00383981
80.25	-0.0119143	0.0032415
80.3333	-0.0112807	0.00251875
80.4167	-0.0121299	0.00497928
80.5	-0.0118018	0.0031905
80.5833	-0.0109904	0.00354761
80.6667	-0.0114747	0.00358374
80.75	-0.0113118	0.00362649
80.8333	-0.0112052	0.00395505
80.9167	-0.0115697	0.00393082
81	-0.0103835	0.00356801
81.0833	-0.0103721	0.00408081
81.1667	-0.0118069	0.00429002
81.25	-0.0114479	0.00391224
81.3333	-0.0117297	0.00469846
81.4167	-0.0117732	0.00520069
81.5	-0.0126015	0.00541352
81.5833	-0.012215	0.00560136
81.6667	-0.0120032	0.00605719
81.75	-0.0113027	0.00651862
81.8333	-0.0121159	0.00683225
81.9167	-0.0118529	0.00675827
82	-0.0116407	0.00721209
82.0833	-0.0111641	0.0075585
82.1667	-0.0113224	0.0072829
82.25	-0.0118014	0.00740449
82.3333	-0.0105236	0.00770647
82.4167	-0.0105921	0.00771743
82.5	-0.0104843	0.00797318
82.5833	-0.0102913	0.00808872
82.6667	-0.0098685	0.00801603
82.75	-0.00978198	0.00813553
82.8333	-0.00903121	0.007867
82.9167	-0.0093247	0.00816185
83	-0.00881244	0.00821507
83.0833	-0.00869794	0.00802788
83.1667	-0.0087312	0.00754304
83.25	-0.0081852	0.00760539
83.3333	-0.00814346	0.0077055
83.4167	-0.00791149	0.00728518
83.5	-0.00743677	0.00724383
83.5833	-0.0070308	0.00697885
83.6667	-0.00704911	0.00711042
83.75	-0.00630466	0.00656836
83.8333	-0.00581648	0.00667166
83.9167	-0.00532756	0.00687232
84	-0.0062594	0.00687074
84.0833	-0.00633649	0.00706351
84.1667	-0.00556586	0.00609744
84.25	-0.00589848	0.00630472
84.3333	-0.00589137	0.00637096
84.4167	-0.00622253	0.00648174
84.5	-0.00543894	0.00658647
84.5833	-0.00628062	0.00671996
84.6667	-0.00608408	0.00581218
84.75	-0.00553979	0.00541995
84.8333	-0.00441627	0.00522027
84.9167	-0.00465103	0.00488252
85	-0.00407404	0.00489632
85.0833	-0.00447083	0.00572682
85.1667	-0.00478539	0.00478373
85.25	-0.00466371	0.00445334
85.3333	-0.00549031	0.00451149
85.4167	-0.00430368	0.00514976
85.5	-0.00442682	0.00545657
85.5833	-0.00463273	0.00525951
85.6667	-0.00509792	0.00651205
85.75	-0.00503888	0.00487358
85.8333	-0.0061321	0.0049277
85.9167	-0.00643162	0.00447435
86	-0.0054694	0.00413812
86.0833	-0.00458695	0.00420361
86.1667	-0.00425279	0.00370382
86.25	-0.0042574	0.00320376
86.3333	-0.00363279	0.00304181
86.4167	-0.00364246	0.00323696
86.5	-0.0030259	0.00255905
86.5833	-0.00266262	0.00238525
86.6667	-0.00174863	0.00286401
86.75	-0.000587415	0.00241777
86.8333	-0.00112298	0.0025515
86.9167	-0.00100333	0.00242974
87	0.000206045	0.00269414
87.0833	-0.000222863	0.00154393
87.1667	-0.000901065	0.00159959
87.25	-0.000398039	0.00133992
87.3333	0.000460201	0.000734093
87.4167	0.00104965	0.00126555
87.5	0.00215282	0.0013175
87.5833	0.0021322	0.00110816
87.6667	0.00199429	0.0003503
87.75	0.0021506	-6.48562e-05
87.8333	0.00231162	-0.000367119
87.9167	0.00301935	-0.000175495
88	0.00332229	7.00242e-05
88.0833	0.00453245	-8.15678e-05
88.1667	0.00469981	-3.38758e-05
88.25	0.00526638	-0.000542493
88.4167	0.00358965	-0.00162548
88.5	0.00392535	-0.00204004
88.5833	0.00551576	-0.00208853
88.6667	0.00419286	-0.00167654
88.75	0.00498118	-0.00183986
88.8333	0.00559321	-0.00216091
88.9167	0.00634943	-0.00250469
89	0.00567837	-0.00238479
89.0833	0.00618201	-0.00274841
89.1667	0.00457234	-0.00310977
89.25	0.00508438	-0.00231525
89.3333	0.00588113	-0.00170646
89.4167	0.00467257	-0.00147421
89.5	0.00600922	-0.00175709
89.5833	0.00614207	-0.0015631
89.6667	0.00643311	-0.00202445
89.75	0.00638636	-0.00204774
89.8333	0.00692731	-0.00213576
89.9167	0.00718145	-0.00276333
90	0.0094553	-0.00322483
90.0833	0.00917084	-0.00452968
90.1667	0.00800057	-0.00542647
90.25	0.0092825	-0.005622
90.3333	0.00911863	-0.00592648
90.4167	0.00836045	-0.00669011
90.5	0.00774147	-0.00667409
90.5833	0.00686618	-0.00712221
90.6667	0.00733258	-0.00752509
90.75	0.00781268	-0.00708472
90.8333	0.00811597	-0.00845355
90.9167	0.00883744	-0.00631784
91	0.0100076	-0.00588654
91.0833	0.00956393	-0.00631047
91.1667	0.00997153	-0.00671975
91.25	0.00989499	-0.00625491
91.3333	0.0103585	-0.00797973

## Sheet: Fig. S6
Frequency (Cycles per Day)	WT	∆kaiA
0	-29.2232	-34.2028
1	-26.8535	-30.3086
2	-35.566	-39.1961
3	-45.1239	-53.9702
4	-52.5476	-65.2066
5	-54.0098	-59.228
6	-52.788	-61.3659
7	-50.9964	-61.7071
8	-54.8164	-63.7863
9	-57.7797	-64.6194
10	-58.5714	-62.3042
11	-60.2402	-67.6874
12	-57.5486	-63.3097
13	-58.5564	-64.9487
14	-61.1152	-62.3576
15	-58.0384	-64.4306
16	-63.8971	-73.0994
17	-63.8156	-65.7802
18	-64.3404	-64.8211
19	-66.8764	-68.0253
20	-65.94	-73.0705
21	-65.607	-70.1951
22	-71.1399	-69.9723
23	-70.0048	-71.3268
24	-72.607	-76.9649
25	-70.7427	-78.1421
26	-73.8048	-81.6404
27	-76.4374	-81.9936
28	-83.8153	-83.5096
29	-80.7046	-82.8283
30	-76.4724	-81.3575
31	-79.2743	-88.4918
32	-75.3325	-80.4961
33	-73.8864	-83.5289
34	-72.4845	-76.4535
35	-73.0073	-79.9842
36	-71.0809	-77.5624
37	-71.8145	-81.5084
38	-73.2383	-79.8104
39	-65.1125	-78.1109
40	-66.7328	-70.8374
41	-67.0845	-70.0254
42	-67.0221	-68.6502
43	-64.1561	-70.253
44	-70.0531	-73.2131
45	-69.361	-70.0832
46	-70.4184	-79.7623
47	-77.1363	-81.4701
48	-76.4199	-76.8756
49	-74.2281	-77.4911
50	-76.4835	-74.946

## Sheet: Fig S7
	CL		LD		CL	LD
	WT	∆kaiA	WT	∆kaiA	p-value	p-value
	1.57916	1.17643	1.20969	0.935856	0.000658543	0.00149775
	1.66064	1.21638	1.1283	0.97194
	1.72272	1.24451	1.15886	0.91471
Avg	1.65417	1.21244	1.16562	0.940835
StdDev	0.0719981	0.0342106	0.0411102	0.0289381

[truncated: 11 more sheets: Fig. S8, Fig. S9, Fig. S10, Fig. S12, Fig. S13, Fig. S14, Fig. S15, Fig S17, Ct value, Growth replicates -CL, O2 cycling replicates -CL]
